# Supplementary material for: The receptor-like kinase ARK controls symbiotic balance across land plants
Source: Proc Natl Acad Sci U S A. 2024 Jul 16;121(30):e2318982121. doi: 10.1073/pnas.2318982121 (PMC11287157; doi:10.1073/pnas.2318982121)
Supplement: Supplementary file 2 — Dataset S01 (XLSX) [file pnas.2318982121.sd01.xlsx]

## Sheet: Sheet1
Dataset S1. Genes differentially expressed in M. paleacea after 5, 8, or 11 weeks post inoculation with R. irregularis. Genes with an adjusted p-value < 0.05 and Log2FoldChange (L2FC) > |1| were considered significantly differentially expressed.
Gene	baseMean	5WPI_L2FC	5WPI_padj	8WPI_L2FC	8WPI_padj	11WPI_L2FC	11WPI_padj
Marpal_utg000001g0000001	208.866	0.0733585	0.91522	-0.0744742	1	-0.310603	0.239425
Marpal_utg000001g0000011	31.888	-0.311679	0.737869	0.290811	1	-0.129771	0.896821
Marpal_utg000001g0000031	9.01474	1.02124	0.651218	-0.0339577	1	0.365839	0.857271
Marpal_utg000001g0000041	183.447	-0.286952	0.422624	0.15275	1	-0.275002	0.392646
Marpal_utg000001g0000051	1.94492	-0.597596	NA	-0.453531	NA	-0.525248	0.896158
Marpal_utg000001g0000061	1059.61	-0.180803	0.69853	0.187264	1	-0.159874	0.564359
Marpal_utg000001g0000071	541.269	1.62621	0.0198011	1.0837	0.548544	0.647504	0.401033
Marpal_utg000001g0000081	8.9323	1.03402	0.445317	-0.0924502	1	0.874568	0.435557
Marpal_utg000001g0000091	10.5822	0.114248	0.96738	0.134769	1	-0.290529	0.86487
Marpal_utg000001g0000101	0.516765	1.07792	NA	0.666049	NA	0.149745	NA
Marpal_utg000001g0000121	7.43304	0.146998	0.961076	0.433851	1	2.12693	0.101872
Marpal_utg000001g0000131	2.19154	2.33181	NA	1.5649	NA	2.05439	0.758225
Marpal_utg000001g0000141	159.284	-0.204263	0.788644	-0.276316	1	0.200592	0.67635
Marpal_utg000001g0000151	1.84839	2.2257	NA	1.48338	NA	1.65203	0.719229
Marpal_utg000001g0000161	217.794	0.555291	0.163412	-0.256404	1	-0.350386	0.363661
Marpal_utg000001g0000171	218.574	0.275199	0.517729	0.105797	1	0.014908	0.984292
Marpal_utg000001g0000191	2.02105	1.28806	NA	-0.413509	NA	1.75291	0.481633
Marpal_utg000001g0000201	6.32703	0.259152	0.930873	-0.253552	NA	-1.00721	0.548245
Marpal_utg000001g0000211	610.522	0.0624801	0.958118	-0.428239	1	-1.24701	4.29908e-06
Marpal_utg000001g0000221	764.643	0.000819738	1	0.152783	1	0.318262	0.272216
Marpal_utg000001g0000231	6.08652	-0.447637	0.929138	0.873578	NA	-1.89357	0.473708
Marpal_utg000001g0000241	4.71316	1.89364	0.558806	0	NA	0.869342	0.663389
Marpal_utg000001g0000251	37.8141	0.0532125	0.979106	0.634635	1	0.881017	0.137685
Marpal_utg000001g0000261	4.3925	0.511422	0.915381	0.979769	NA	3.13986	0.0148128
Marpal_utg000001g0000271	1.19647	2.04083	NA	-0.881564	NA	2.17219	0.590935
Marpal_utg000001g0000281	6.56317	1.4992	0.0808548	0.773642	NA	0.256834	0.918648
Marpal_utg000001g0000311	190.138	0.633816	0.873991	0.321363	1	0.23345	0.933895
Marpal_utg000001g0000321	0.743067	3.06	NA	4.58961	NA	0	NA
Marpal_utg000001g0000331	10.719	1.1939	0.867876	0	1	8.05404	8.15422e-09
Marpal_utg000001g0000341	250.81	-0.256788	0.80812	-0.0228595	1	0.555667	0.179735
Marpal_utg000001g0000351	5.89534	0.291538	0.930664	0.958368	NA	0.27467	0.909176
Marpal_utg000001g0000361	33.1442	1.94127	0.315902	-0.258797	1	-1.48475	0.335367
Marpal_utg000001g0000371	5735.24	0.011324	0.990966	-0.00223601	1	-0.0207237	0.975927
Marpal_utg000001g0000381	507.528	0.11101	0.827321	-0.197995	1	-0.630801	4.40838e-05
Marpal_utg000001g0000391	9.25293	-0.446703	0.76233	0.32341	1	-0.13296	0.949989
Marpal_utg000001g0000401	150.594	0.607742	0.129775	-0.1722	1	-0.108062	0.874875
Marpal_utg000001g0000411	19.7775	0.149607	0.930873	-0.00122949	1	-0.146858	0.91311
Marpal_utg000001g0000421	89.5171	0.0623735	0.946971	0.00649721	1	0.205052	0.677088
Marpal_utg000001g0000431	1.33331	0.904737	NA	0.774659	NA	-2.43097	0.419669
Marpal_utg000001g0000441	100.04	0.230522	0.735238	0.0759809	1	0.172436	0.742821
Marpal_utg000001g0000451	25.0624	-0.0520878	0.971535	0.678627	0.594227	0.763844	0.130189
Marpal_utg000001g0000471	215.576	0.200771	0.849464	-0.0298265	1	-0.522801	0.193719
Marpal_utg000001g0000491	10.0809	-0.677534	0.84601	-0.568885	1	1.59391	0.193912
Marpal_utg000001g0000501	162.32	0.110789	0.913354	0.190848	1	0.540216	0.0968243
Marpal_utg000001g0000511	9.79257	1.42805	0.566113	1.34554	1	5.88957	3.29973e-08
Marpal_utg000001g0000521	4.87603	0.773848	0.866792	-0.204394	NA	2.78264	0.00299569
Marpal_utg000001g0000531	300.781	0.185852	0.90589	-0.214538	1	-0.237893	0.754504
Marpal_utg000001g0000541	59.6245	-0.331617	0.658463	0.073894	1	-0.294405	0.635286
Marpal_utg000001g0000551	26.8158	-0.386253	0.768823	0.232943	1	0.577654	0.400196
Marpal_utg000001g0000561	66.4532	-0.0196074	0.990044	0.0449769	1	0.886695	0.0211185
Marpal_utg000001g0000571	215.121	-0.0916452	0.922284	-0.059125	1	0.11641	0.83076
Marpal_utg000001g0000581	50.1313	1.37411	0.0451523	0.284948	1	0.871403	0.184841
Marpal_utg000001g0000591	1.75167	-0.405226	NA	1.15453	NA	-0.964744	0.866062
Marpal_utg000002g0000601	66.1358	0.384727	0.594164	-0.136271	1	-0.260616	0.677088
Marpal_utg000002g0000611	48.8601	0.0184116	0.988177	-0.253564	1	0.384903	0.443713
Marpal_utg000002g0000621	47.8793	0.108399	0.921473	-0.214171	1	-0.314499	0.598168
Marpal_utg000002g0000631	25.4832	-0.435204	0.758538	-0.0159558	1	-0.126701	0.932141
Marpal_utg000002g0000641	156.083	0.0273765	0.975101	0.0197418	1	0.200218	0.599019
Marpal_utg000002g0000651	364.665	-0.22804	0.651187	0.0761566	1	0.263863	0.368936
Marpal_utg000002g0000661	20.2485	-0.113165	0.954053	0.0687082	1	0.449235	0.664757
Marpal_utg000002g0000671	309.574	-0.150064	0.752763	0.0441341	1	-0.0849291	0.82927
Marpal_utg000002g0000681	47.9105	-0.942407	0.838193	1.32889	1	1.31132	0.539656
Marpal_utg000002g0000691	7.47502	-1.31888	0.731813	-0.3206	1	0.0278408	0.999386
Marpal_utg000002g0000711	73.2697	-1.17528	0.769306	1.41203	1	2.39278	0.13913
Marpal_utg000002g0000721	4.70658	-2.12963	0.362638	1.44374	NA	0.564191	0.873768
Marpal_utg000002g0000751	165.65	-0.215716	0.70969	-0.0361194	1	-0.00161432	1
Marpal_utg000002g0000761	552.994	-1.02484	0.430469	-0.491907	1	0.28974	0.83447
Marpal_utg000002g0000771	0.645438	-0.260381	NA	-0.509496	NA	0.540197	NA
Marpal_utg000002g0000781	0.367045	-0.308297	NA	-0.194296	NA	0.693857	NA
Marpal_utg000002g0000791	1.99892	-1.10905	NA	1.23428	NA	0.151273	0.972468
Marpal_utg000002g0000811	44.6277	-0.348229	0.727897	-0.0594473	1	-0.770606	0.186702
Marpal_utg000002g0000831	6.90343	0.670104	0.737706	0.589297	NA	1.53289	0.145325
Marpal_utg000002g0000841	92.6429	0.342826	0.675726	0.0871981	1	-0.644826	0.128252
Marpal_utg000002g0000871	113.504	0.115381	0.90263	-0.0427273	1	-0.140045	0.812466
Marpal_utg000002g0000881	140.943	0.764094	0.0445879	-0.0777147	1	0.609406	0.0822782
Marpal_utg000002g0000891	26.6664	0.267099	0.900705	-1.98634	0.000851933	-0.00519344	1
Marpal_utg000002g0000901	91.736	-0.181176	0.775487	0.0666085	1	-0.443501	0.201536
Marpal_utg000002g0000911	8.79383	5.67783	0.0119686	1.26505	1	0.526736	0.86865
Marpal_utg000002g0000921	8.46489	1.28783	0.750957	0.385134	1	-0.128382	0.97723
Marpal_utg000002g0000931	6.37474	2.26186	0.0679979	-0.439897	NA	-0.106537	0.973728
Marpal_utg000002g0000941	2099.22	0.132763	0.810769	0.184326	1	-0.0474325	0.909176
Marpal_utg000002g0000951	3.96069	2.21325	0.589634	1.08865	NA	-1.10499	0.73859
Marpal_utg000002g0000971	21.1698	-0.103832	0.965396	0.88417	0.988721	0.456595	0.697025
Marpal_utg000002g0000981	98.921	0.28852	0.935388	0.284441	1	5.54832	2.18979e-15
Marpal_utg000002g0000991	1.69374	-0.812252	NA	1.10709	NA	5.33236	0.420095
Marpal_utg000002g0001001	110.351	1.40566	0.714341	2.20327	1	7.10219	2.55973e-10
Marpal_utg000002g0001011	3.69017	-1.11364	0.730788	-0.277187	NA	-0.240548	0.945366
Marpal_utg000002g0001021	125.699	0.102709	0.955128	-0.855981	0.596875	-1.28267	0.00673178
Marpal_utg000002g0001031	130.05	0.205412	0.938758	0.707276	1	0.0226809	0.99541
Marpal_utg000002g0001041	219.581	0.305318	0.872945	0.833818	0.925599	0.38238	0.671474
Marpal_utg000002g0001051	3.6582	0.588074	0.933856	1.10221	NA	-0.843985	0.831953
Marpal_utg000002g0001061	6.55199	0.0485876	0.992089	-0.0980328	NA	1.22443	0.342449
Marpal_utg000002g0001071	32.9357	-0.121586	0.946363	0.430548	1	0.858711	0.137315
Marpal_utg000002g0001081	69.8004	0.382859	0.702813	-0.108081	1	0.0217514	0.989807
Marpal_utg000002g0001091	607.598	-0.0341058	0.958537	-0.0318027	1	-0.290778	0.186276
Marpal_utg000002g0001101	2.05846	2.69208	NA	-0.520996	NA	0.386246	0.933895
Marpal_utg000002g0001111	722.811	0.0255664	0.968618	-0.0289555	1	0.0702796	0.845595
Marpal_utg000002g0001121	482.754	-0.475893	0.617207	-0.211669	1	0.0163845	0.992932
Marpal_utg000002g0001131	35.5785	-0.79621	0.642977	0.448017	1	1.24588	0.186138
Marpal_utg000002g0001141	1.1285	0.121594	NA	0.632287	NA	2.2313	0.686843
Marpal_utg000002g0001151	305.752	-0.288931	0.442474	0.0626729	1	-0.215406	0.49432
Marpal_utg000002g0001161	377.777	0.0770193	0.946971	0.0536159	1	0.177544	0.751016
Marpal_utg000002g0001171	23.2997	-0.0641943	0.990495	-0.88274	1	0.26658	0.932217
Marpal_utg000002g0001181	15.1441	-0.247861	0.9025	0.0172576	1	-0.0613303	0.975927
Marpal_utg000002g0001191	937.639	-0.192731	0.796719	0.0977767	1	0.392502	0.179206
Marpal_utg000002g0001201	87.3701	0.00146729	1	0.0506041	1	0.0429537	0.973278
Marpal_utg000002g0001211	4.20659	-0.484277	0.937749	0.0488005	NA	-2.14591	0.477145
Marpal_utg000002g0001221	4.99264	0.846919	0.856639	-2.42527	NA	1.29153	0.539842
Marpal_utg000002g0001231	141.839	-0.675813	0.00792799	-0.101193	1	0.559322	0.0288095
Marpal_utg000002g0001241	2.73253	-0.505115	0.882368	0.441256	NA	-1.58415	0.503669
Marpal_utg000002g0001281	105.832	0.212967	0.762105	-0.349068	1	-0.634713	0.0425361
Marpal_utg000002g0001291	581.511	-0.0780635	0.912088	-0.0145988	1	0.317035	0.175784
Marpal_utg000002g0001301	6.67279	-0.9748	0.752763	0.034017	NA	1.77346	0.288363
Marpal_utg000002g0001311	7.72741	-0.0103312	1	-1.1857	1	-0.0181476	1
Marpal_utg000002g0001321	358.917	0.223168	0.785278	-0.461821	0.753542	0.431457	0.20025
Marpal_utg000002g0001331	219.627	-0.264505	0.540475	-0.0324774	1	0.291922	0.327871
Marpal_utg000002g0001341	118.736	0.0275955	0.981527	-0.229033	1	-0.194395	0.715962
Marpal_utg000002g0001351	43.6426	-0.596268	0.47872	-0.0779053	1	-0.669512	0.327375
Marpal_utg000002g0001361	53.1706	0.148198	0.912088	-0.186647	1	-0.458137	0.444319
Marpal_utg000002g0001371	224.286	0.462228	0.795897	-0.729146	1	-0.535258	0.536634
Marpal_utg000002g0001381	68.2778	-0.226101	0.929379	-0.0684493	1	0.894518	0.266104
Marpal_utg000002g0001401	431.203	0.703165	0.335278	-0.588058	1	0.381725	0.531969
Marpal_utg000002g0001411	0.716083	-2.5295	NA	-1.88601	NA	-0.800652	NA
Marpal_utg000002g0001421	528.44	0.237248	0.724575	-0.373669	0.948408	0.235403	0.526954
Marpal_utg000002g0001441	55.858	-0.689227	0.138146	-0.452257	1	0.473555	0.332596
Marpal_utg000002g0001451	241.38	0.799685	NA	0.0204877	NA	0.248006	NA
Marpal_utg000002g0001461	701.271	0.240539	0.415274	-0.0718151	1	-0.225665	0.295611
Marpal_utg000002g0001471	103.784	-0.220161	0.717797	0.2018	1	-0.0672554	0.923123
Marpal_utg000002g0001481	0.489894	0.996446	NA	-1.18569	NA	1.94722	NA
Marpal_utg000002g0001491	471.589	-0.174507	0.682037	0.132741	1	-0.0116238	0.984476
Marpal_utg000002g0001501	78.9984	-0.183356	0.853878	-0.100095	1	0.482828	0.243316
Marpal_utg000002g0001511	2.35666	-1.19472	NA	1.09199	NA	0	1
Marpal_utg000002g0001521	111.789	-0.38719	0.4658	0.187633	1	0.536238	0.109398
Marpal_utg000002g0001531	235.61	-0.184981	0.717797	-0.00185721	1	-0.0231378	0.972778
Marpal_utg000002g0001541	273.907	0.000894725	1	-0.00858397	1	-0.240228	0.529374
Marpal_utg000002g0001551	273.706	0.0692323	0.931124	0.0634376	1	-0.173054	0.64306
Marpal_utg000002g0001561	8078.09	-0.0960591	0.932645	0.00920534	1	0.248961	0.576511
Marpal_utg000002g0001571	565.443	-0.0416939	0.956395	-0.19881	1	-0.160577	0.635047
Marpal_utg000002g0001581	141.342	0.114409	0.912314	-0.0139058	1	-0.199753	0.699007
Marpal_utg000002g0001601	500.075	-0.0958957	0.866431	0.00165593	1	0.0700881	0.852161
Marpal_utg000002g0001611	1024.43	0.159805	0.558806	-0.0382891	1	-0.211535	0.183553
Marpal_utg000002g0001631	174.791	0.211069	0.664344	-0.0322101	1	-0.356262	0.186622
Marpal_utg000002g0001641	322.931	-0.0921056	0.932645	-0.0613332	1	-0.230391	0.628332
Marpal_utg000002g0001651	108.738	-0.458349	0.274424	-0.103301	1	-0.131274	0.826363
Marpal_utg000002g0001661	1.36546	-1.19803	NA	3.0763	NA	0.859849	0.835849
Marpal_utg000002g0001671	465.694	-0.104481	0.845147	0.107125	1	0.124116	0.67574
Marpal_utg000002g0001681	132.026	-0.177222	0.861343	0.0389865	1	-0.207923	0.712622
Marpal_utg000002g0001701	2.03621	-2.08069	NA	-0.195555	NA	0.237132	0.971174
Marpal_utg000002g0001711	3.65703	0.285404	0.958118	0.273803	NA	0.982532	0.636085
Marpal_utg000002g0001721	6877.23	-0.598682	0.0074691	-0.212928	1	-0.065453	0.874875
Marpal_utg000002g0001731	10.9068	-1.21027	0.162324	-0.424179	1	0.426677	0.762403
Marpal_utg000002g0001741	1.94309	-1.30386	NA	0.150006	NA	-1.40396	0.65766
Marpal_utg000002g0001751	1.97083	-1.40911	NA	-1.11891	NA	-1.23306	0.667183
Marpal_utg000002g0001761	147.277	0.0179761	0.983201	0.0987931	1	-0.334972	0.27526
Marpal_utg000002g0001771	76.4209	-0.123518	0.898655	0.382521	1	0.650725	0.0598182
Marpal_utg000002g0001781	23.9093	4.83696	0.232083	-3.5782	1	-3.71148	0.22673
Marpal_utg000002g0001791	16.5247	0.810497	0.896922	-5.13028	0.0135833	-3.05647	0.226196
Marpal_utg000002g0001801	3.98532	0.612769	0.882368	-0.765028	NA	-0.02439	0.998458
Marpal_utg000002g0001811	37.9458	-0.0144416	0.992701	-0.137274	1	-0.00674966	0.999963
Marpal_utg000002g0001821	35.8497	3.19969	0.0155642	3.60804	0.00599997	6.66187	1.31301e-11
Marpal_utg000002g0001831	453.526	0.427683	0.689558	-0.2281	1	0.414453	0.47909
Marpal_utg000002g0001851	2.22332	-0.627468	NA	-0.155436	NA	0.83605	0.783652
Marpal_utg000002g0001861	37.2423	0.266503	0.824844	-0.573038	0.794578	-1.00235	0.0560545
Marpal_utg000002g0001871	122.964	0.310473	0.792437	-0.590994	0.923103	-0.0285247	0.983763
Marpal_utg000002g0001881	2.44533	-0.143931	NA	-0.652094	NA	-0.856803	0.798487
Marpal_utg000002g0001891	58.5782	-0.867127	0.401856	0.326484	1	-0.292242	0.79775
Marpal_utg000002g0001901	53.9994	0.291471	0.792333	-0.145928	1	0.10855	0.918072
Marpal_utg000002g0001911	20.829	0.0527113	0.972276	-0.439397	1	-0.394788	0.641032
Marpal_utg000002g0001921	13.3747	0.451138	0.966181	3.12572	1	-1.4013	0.777433
Marpal_utg000002g0001931	34.4603	-2.11361	0.184142	0.701799	1	-1.17911	0.455499
Marpal_utg000002g0001961	23.7324	1.7598	0.539008	-0.892342	1	-0.736275	0.766461
Marpal_utg000002g0002011	28.3394	-0.384615	0.867267	0.441043	1	-1.03697	0.339282
Marpal_utg000002g0002021	23.1131	1.18207	0.748204	0.10818	1	0.138042	0.97182
Marpal_utg000002g0002031	10.517	0.360312	0.846962	-0.180632	1	-0.327391	0.830191
Marpal_utg000002g0002041	79.1029	0.908346	0.401876	0.794886	1	2.95116	2.17407e-10
Marpal_utg000002g0002051	32.7992	0.105183	0.961918	0.0726629	1	0.252671	0.853089
Marpal_utg000002g0002061	1104.15	0.107743	0.886741	-0.110391	1	0.450748	0.0409086
Marpal_utg000002g0002071	1.03966	2.39067	NA	0.503738	NA	-2.76335	NA
Marpal_utg000002g0002081	42.5565	0.373618	0.559353	-0.117173	1	-0.56539	0.249353
Marpal_utg000002g0002091	461.549	-0.154638	0.845147	0.197053	1	-0.0842129	0.874875
Marpal_utg000002g0002101	227.183	0.0818821	0.866792	0.025505	1	0.206766	0.370937
Marpal_utg000002g0002131	3.33608	-1.19093	0.752763	-0.27756	NA	0.317873	0.944905
Marpal_utg000002g0002141	9.76335	0.706696	0.878663	0.184672	1	-0.781154	0.74453
Marpal_utg000002g0002151	148.581	0.133005	0.85949	0.04309	1	-0.282624	0.435583
Marpal_utg000002g0002161	850.128	0.742588	0.0409189	-0.0935436	1	-0.108332	0.860157
Marpal_utg000002g0002171	1.53666	-1.40024	NA	-0.759182	NA	-1.43281	0.65051
Marpal_utg000002g0002181	351.241	0.0285858	0.980921	-0.178913	1	0.220254	0.609478
Marpal_utg000002g0002211	118.809	0.1262	0.888081	-0.275519	1	0.12439	0.831228
Marpal_utg000002g0002221	76.5056	-0.0535279	0.964298	0.0872853	1	0.312401	0.580786
Marpal_utg000002g0002231	88.8402	-0.435341	0.514571	0.110121	1	0.672689	0.0968243
Marpal_utg000002g0002241	52.893	2.97106	0.226572	0	1	1.95675	0.298457
Marpal_utg000002g0002261	13.0609	0.799858	0.47284	-0.0112828	1	0.894705	0.282495
Marpal_utg000002g0002271	146.407	0.403228	0.261258	0.202352	1	0.753893	0.000841354
Marpal_utg000002g0002281	362.717	-1.05427	0.849059	-0.130878	1	-0.370666	0.931287
Marpal_utg000002g0002291	441.698	1.1467	0.820009	-0.596869	1	-0.338192	0.929949
Marpal_utg000002g0002301	104.986	-0.0961702	0.912088	0.0240292	1	-0.116611	0.842535
Marpal_utg000002g0002321	305.019	0.227827	0.71776	-0.444734	0.507666	-0.0367335	0.957854
Marpal_utg000002g0002331	0.681704	1.56481	NA	0	NA	-1.24018	NA
Marpal_utg000002g0002341	45.4324	0.0222669	0.986805	0.0931989	1	0.764504	0.0595242
Marpal_utg000002g0002351	0.89983	1.55661	NA	0.919717	NA	-1.57628	NA
Marpal_utg000002g0002361	69.9354	-0.290228	0.829678	-0.298293	1	0.308119	0.65869
Marpal_utg000002g0002371	5.16731	-1.50708	0.415274	-0.321145	NA	-0.0355802	0.998458
Marpal_utg000002g0002381	305.659	0.15543	0.681292	-0.102755	1	-0.155613	0.56173
Marpal_utg000002g0002391	13.8895	0.615866	0.662823	-0.21668	1	0.3179	0.798174
Marpal_utg000002g0002401	4.06755	-0.550243	0.888081	0.360903	NA	0.874339	0.724813
Marpal_utg000002g0002421	23.4382	0.544412	0.778523	-0.175274	1	-0.129378	0.946349
Marpal_utg000002g0002431	36.8825	0.526031	0.682037	0.184829	1	-0.293154	0.790567
Marpal_utg000002g0002441	2.94758	0.121186	0.987378	-0.31674	NA	0.482886	0.920507
Marpal_utg000002g0002451	4.85687	0.535664	0.90589	0.534477	NA	0.6377	0.785526
Marpal_utg000002g0002461	11.4164	0.346478	0.86453	0.768144	1	0.844312	0.42291
Marpal_utg000002g0002471	5.67386	-0.294507	0.938003	0.732914	NA	2.76192	0.0209541
Marpal_utg000002g0002481	304.322	0.083557	0.931124	-0.0211974	1	-0.220839	0.595823
Marpal_utg000002g0002491	20.3484	-0.180668	0.94585	-0.00678654	1	0.0561762	0.98306
Marpal_utg000002g0002501	20.0357	-0.0747594	0.969694	-0.0549273	1	0.720505	0.338324
Marpal_utg000002g0002511	88.0412	-0.176317	0.931342	-1.03973	0.47286	1.04575	0.0811707
Marpal_utg000002g0002521	4.55094	1.22497	0.858787	-1.00384	NA	-1.80603	0.590186
Marpal_utg000002g0002531	60.6949	-0.1627	0.930664	-0.16066	1	0.786993	0.173832
Marpal_utg000002g0002541	106.581	-0.0218424	0.984257	-0.102229	1	-0.00405808	1
Marpal_utg000002g0002551	10.482	0.790975	0.83551	-0.450594	1	-0.989105	0.58321
Marpal_utg000002g0002561	23.019	-0.915436	0.426923	0.915808	0.926175	-1.2718	0.160287
Marpal_utg000002g0002571	515.801	-0.856264	0.839878	0.450285	1	-1.38648	0.439705
Marpal_utg000002g0002581	543.956	1.19264	0.849464	0.341655	1	-1.03186	0.758666
Marpal_utg000002g0002591	56.3415	-0.262353	0.724186	-0.00505827	1	0.000548603	1
Marpal_utg000002g0002611	147.553	-0.0813873	0.934072	-0.155949	1	-0.658527	0.0337051
Marpal_utg000002g0002621	20.7666	-0.294921	0.873682	-0.121472	1	-0.4004	0.741141
Marpal_utg000002g0002631	0.518947	1.62812	NA	1.50959	NA	-0.181774	NA
Marpal_utg000002g0002641	0.582303	-0.239961	NA	-0.304299	NA	1.48366	NA
Marpal_utg000002g0002651	1.0917	-0.111671	NA	2.12677	NA	2.1972	NA
Marpal_utg000002g0002661	199.797	-0.0541425	0.938003	-0.182819	1	-0.660581	0.00162152
Marpal_utg000002g0002671	6.52418	-0.355563	0.898842	-0.32173	NA	-0.0267542	0.996253
Marpal_utg000002g0002681	505.639	-0.673039	0.697782	0.300347	1	0.883596	0.283882
Marpal_utg000002g0002701	7.90325	-0.0186919	0.997178	-0.907575	1	0.653383	0.656914
Marpal_utg000002g0002711	74.5481	0.029683	0.985931	-0.353768	1	-0.0384449	0.976299
Marpal_utg000002g0002721	31.1693	0.393612	0.703569	0.0256966	1	-0.378384	0.580934
Marpal_utg000002g0002741	56.1338	0.134047	0.933356	0.606642	0.988423	0.390295	0.583503
Marpal_utg000002g0002751	2.41385	1.53915	NA	0.566796	NA	0.515319	0.92845
Marpal_utg000002g0002761	148.039	0.446528	0.685793	0.513586	1	1.95597	2.73014e-08
Marpal_utg000002g0002771	131.24	0.233654	0.719679	-0.00247251	1	-0.267522	0.496681
Marpal_utg000002g0002781	202.633	-0.463834	0.301912	0.15254	1	-0.56961	0.0814221
Marpal_utg000002g0002791	312.664	-0.15109	0.922279	0.102523	1	-0.964236	0.0183119
Marpal_utg000002g0002811	11.6969	0.459601	0.931124	1.15313	1	7.96171	1.93897e-08
Marpal_utg000002g0002821	11.8664	0.00064415	1	0.643989	1	0.869394	0.441695
Marpal_utg000002g0002831	62.9066	0.192828	0.856277	-0.0657274	1	0.334276	0.544726
Marpal_utg000002g0002841	22.8598	2.95036	0.343189	-0.184868	1	5.04386	2.06318e-06
Marpal_utg000002g0002871	0.78515	1.10083	NA	0.796198	NA	-0.489989	NA
Marpal_utg000002g0002881	2.40355	1.2277	NA	0.55984	NA	-2.37575	0.404956
Marpal_utg000002g0002891	10.5772	-0.590311	0.913551	0.208896	1	-1.03876	0.669048
Marpal_utg000002g0002901	16.3155	-0.246909	0.894994	-0.138712	1	0.511553	0.697609
Marpal_utg000002g0002911	673.25	-0.0243948	0.992262	-0.130105	1	-0.464884	0.571712
Marpal_utg000002g0002921	0.922101	-2.18924	NA	0.812135	NA	-1.09225	NA
Marpal_utg000002g0002931	388.651	-0.894237	0.226175	-0.1434	1	-0.933393	0.0596896
Marpal_utg000002g0002941	8.09137	-1.3359	0.274424	-0.0401872	1	0.275668	0.896441
Marpal_utg000002g0002951	0.394805	-2.94124	NA	-0.662066	NA	0	NA
Marpal_utg000002g0002961	76.4578	-0.86281	0.513547	-1.13757	0.575053	0.995345	0.193778
Marpal_utg000002g0002971	0.960833	1.77232	NA	-1.58249	NA	-0.799545	NA
Marpal_utg000002g0002981	175.87	0.818562	0.0443603	-0.114626	1	0.187074	0.766486
Marpal_utg000002g0002991	149.318	-0.041542	0.976496	0.184253	1	-0.437423	0.36493
Marpal_utg000002g0003001	1052.02	-0.0151651	0.98199	0.0530554	1	0.226084	0.236001
Marpal_utg000002g0003011	134.024	-0.0287274	0.977737	-0.14781	1	0.227279	0.592229
Marpal_utg000002g0003021	481.482	-0.193541	0.88625	0.0361912	1	0.33469	0.554758
Marpal_utg000002g0003031	86.0221	1.61405	0.715318	-0.989062	1	-2.63736	0.177429
Marpal_utg000002g0003051	391.889	1.03211	0.44204	-1.29081	0.569304	-1.48326	0.0426121
Marpal_utg000002g0003071	2.65051	0.33734	0.947269	-1.03502	NA	0.0681095	0.99267
Marpal_utg000002g0003081	95.5921	0.2048	0.867974	0.245074	1	-0.294453	0.652682
Marpal_utg000002g0003091	376.334	-0.0485294	0.948268	-0.0318423	1	-0.272014	0.329242
Marpal_utg000002g0003111	38.6805	-0.00896079	1	0.102477	1	3.51541	0.0178939
Marpal_utg000002g0003121	30.3745	-0.0338102	0.988177	0.186474	1	0.77403	0.273788
Marpal_utg000002g0003131	37.2556	-0.215304	0.893468	0.252055	1	0.173256	0.876828
Marpal_utg000002g0003141	3.99913	3.24204	0.459025	1.05669	NA	-2.5548	0.456449
Marpal_utg000002g0003151	32.3887	1.70413	0.119014	0.667748	1	0.773687	0.537182
Marpal_utg000002g0003161	138.522	-0.0657829	0.938758	0.291967	1	-0.119853	0.82596
Marpal_utg000002g0003171	3537.72	-0.0679157	0.938758	-0.0162692	1	0.315884	0.271185
Marpal_utg000002g0003181	8004.45	-0.183981	0.828741	-0.102926	1	0.181796	0.66124
Marpal_utg000002g0003191	24.3225	-0.650495	0.387439	0.184857	1	0.18214	0.874324
Marpal_utg000002g0003201	120.421	-0.240704	0.958834	-0.112961	1	0.744691	0.741213
Marpal_utg000002g0003211	95.6862	0.471167	0.952088	-0.427145	1	-0.260741	0.963685
Marpal_utg000002g0003221	59.9443	0.209277	0.855103	-0.21859	1	0.113877	0.898916
Marpal_utg000002g0003231	22.537	-0.574066	0.594164	0.0384464	1	0.603234	0.419016
Marpal_utg000002g0003241	80.6121	-0.508347	0.290534	-0.048699	1	-0.479411	0.298669
Marpal_utg000002g0003251	256.804	1.16906	0.714341	-0.324166	1	-0.202753	0.949132
Marpal_utg000002g0003261	127.784	-0.725479	0.892058	-0.206994	1	-0.552928	0.864802
Marpal_utg000002g0003271	5.48291	-1.2514	0.636215	0.184617	NA	2.90955	0.269032
Marpal_utg000002g0003281	7.00572	2.37778	0.392974	-0.419387	NA	0.720824	0.799054
Marpal_utg000002g0003291	69.4725	-0.0885586	0.915381	0.0297897	1	-0.457529	0.239905
Marpal_utg000002g0003301	3375.19	-0.130942	0.860253	0.0890018	1	-0.26703	0.345711
Marpal_utg000002g0003311	82.3413	0.648393	0.885975	-0.132221	1	-0.941417	0.639399
Marpal_utg000002g0003321	126.495	0.0929838	0.898655	-0.0824084	1	-0.294046	0.370176
Marpal_utg000002g0003331	13.8066	0.658711	0.853878	1.15012	1	4.07603	2.42009e-09
Marpal_utg000002g0003341	114.543	-0.137171	0.773679	-0.0259984	1	-0.159299	0.668439
Marpal_utg000002g0003351	199.935	0.0604251	0.946971	-0.215879	1	-0.0744833	0.899036
Marpal_utg000002g0003371	383.341	-0.0539065	0.922774	0.128495	1	0.0922114	0.759911
Marpal_utg000002g0003381	154.133	0.342564	0.41271	-0.16533	1	-0.329469	0.330791
Marpal_utg000002g0003391	210.798	-0.192427	0.845147	0.163558	1	0.0827613	0.913484
Marpal_utg000002g0003401	8.41862	-0.407169	0.879582	-0.232279	1	-0.74567	0.697284
Marpal_utg000002g0003411	252.947	-0.202962	0.689558	0.00301301	1	-0.851803	6.16613e-05
Marpal_utg000002g0003421	0.773706	4.16954	NA	0	NA	-1.85923	NA
Marpal_utg000002g0003431	3.35811	-1.02898	0.7649	0.170809	NA	0.322697	0.914998
Marpal_utg000002g0003441	4.64803	3.46129	0.22284	-2.14821	NA	-0.0141786	1
Marpal_utg000002g0003451	239.011	-0.306567	0.56932	0.113958	1	2.76863	2.74577e-49
Marpal_utg000002g0003461	3.56246	0	1	0	NA	5.69422	0.163493
Marpal_utg000002g0003471	585.644	-0.0143328	0.988177	-0.179419	1	-0.0986403	0.82579
Marpal_utg000002g0003481	327.708	0.284107	0.309556	0.19034	1	0.0126748	0.983763
Marpal_utg000002g0003491	187.871	0.106298	0.845147	0.117179	1	-0.0911688	0.825864
Marpal_utg000002g0003501	47.1781	-0.114067	0.917544	0.0705691	1	-0.114158	0.894992
Marpal_utg000002g0003511	52.4707	-0.256597	0.887577	-0.412316	1	-0.162693	0.899948
Marpal_utg000002g0003521	1.69574	3.04201	NA	-0.785531	NA	0.71075	0.896356
Marpal_utg000002g0003531	0.440789	-2.67717	NA	-0.391101	NA	0	NA
Marpal_utg000002g0003541	94.5437	0.11582	0.935416	0.0693895	1	-0.0349819	0.978774
Marpal_utg000002g0003551	301.446	-0.328831	0.412312	-0.175701	1	-0.268769	0.426466
Marpal_utg000002g0003561	0.814606	1.57683	NA	0	NA	-1.16755	NA
Marpal_utg000002g0003571	45.6045	-0.0324228	0.982688	0.0423017	1	0.156152	0.859071
Marpal_utg000002g0003581	516.23	0.16376	0.754208	0.213686	1	1.98682	1.10684e-42
Marpal_utg000002g0003591	73.031	-0.0317446	0.975461	0.0970413	1	-0.11532	0.866062
Marpal_utg000002g0003601	21.7944	0.468111	0.773983	-0.286812	1	0.98485	0.167558
Marpal_utg000002g0003611	0.748731	-0.0909015	NA	-0.165262	NA	-2.55341	NA
Marpal_utg000002g0003621	12.7026	-0.313808	0.913354	-0.202657	1	1.09291	0.323458
Marpal_utg000002g0003631	85.4988	0.348716	0.650425	-0.038451	1	-0.164725	0.823832
Marpal_utg000002g0003641	13.1256	-0.506818	0.824788	-0.749355	1	0.306445	0.867982
Marpal_utg000002g0003651	25.3592	5.65874	0.167458	5.52164	0.43219	9.17876	7.74757e-05
Marpal_utg000002g0003661	21.2651	0.919081	0.736868	-1.47374	1	1.46875	0.190287
Marpal_utg000002g0003671	82.0007	7.59666	0.0377002	7.16679	0.108593	10.8596	5.63325e-06
Marpal_utg000002g0003681	279.611	0.889992	0.299447	0.0267284	1	0.820529	0.160342
Marpal_utg000002g0003691	1.20978	1.8826	NA	0	NA	1.37762	0.710539
Marpal_utg000002g0003701	1.88243	1.17305	NA	-0.529066	NA	2.44259	0.427562
Marpal_utg000002g0003711	0.809178	0	NA	0.859683	NA	1.21401	NA
Marpal_utg000002g0003721	0.314948	1.66849	NA	-0.131006	NA	0.548518	NA
Marpal_utg000002g0003731	24.0479	-0.169168	0.929379	0.466247	1	0.554706	0.480542
Marpal_utg000002g0003741	58.0294	-0.408437	0.605664	0.141491	1	0.188955	0.802626
Marpal_utg000002g0003751	0.930167	-0.264218	NA	2.68057	NA	-0.510872	NA
Marpal_utg000002g0003761	480.741	0.399207	0.61258	-0.533919	0.854219	-0.349082	0.465802
Marpal_utg000002g0003771	155.366	-0.0337099	0.974685	0.100631	1	-0.0217007	0.980297
Marpal_utg000002g0003781	144.776	0.174277	0.901324	0.0994778	1	-0.132214	0.879442
Marpal_utg000002g0003791	99.3746	0.106158	0.933856	-0.199501	1	-0.291425	0.620666
Marpal_utg000002g0003801	66.8918	0.111093	0.932645	-0.311083	1	0.218509	0.759485
Marpal_utg000002g0003811	258.575	0.076657	0.888081	-0.128931	1	-0.279353	0.221257
Marpal_utg000002g0003821	216.9	0.206777	0.627278	0.266298	0.978471	0.0662192	0.888828
Marpal_utg000002g0003831	158.692	-0.0518057	0.929886	0.0068414	1	-0.312881	0.208904
Marpal_utg000002g0003861	54.8348	-0.17192	0.876492	-0.298366	1	0.00846745	0.998203
Marpal_utg000002g0003871	24.8441	0.11439	0.939019	-0.429058	1	0.420754	0.580786
Marpal_utg000002g0003881	132.363	-0.0742356	0.912088	0.0381596	1	0.342634	0.21252
Marpal_utg000002g0003891	77.1354	0.0934352	0.935416	-0.0771429	1	0.290265	0.583122
Marpal_utg000002g0003901	815.211	-0.02933	0.972194	-0.0196713	1	-0.329737	0.191369
Marpal_utg000002g0003911	8.95528	-0.256282	0.908643	0.042916	1	1.52425	0.132614
Marpal_utg000002g0003921	0.914572	-0.528235	NA	0.774558	NA	0	NA
Marpal_utg000002g0003941	58.1887	-1.99221	0.142265	-0.785033	1	0.513688	0.775264
Marpal_utg000002g0003951	33.4713	-0.0626053	0.986267	0.807583	1	5.63503	7.90246e-17
Marpal_utg000002g0003961	80.5541	-2.53575	0.00035335	-0.514272	1	-8.04183	6.39839e-11
Marpal_utg000002g0003971	46.571	-0.186141	0.930873	-0.71426	1	0.179272	0.894992
Marpal_utg000002g0003981	23.338	-0.439	0.758535	0.300104	1	-0.188279	0.895086
Marpal_utg000002g0003991	0.705868	-1.23671	NA	-1.3306	NA	1.20601	NA
Marpal_utg000002g0004001	77.0259	0.133852	0.888081	0.275059	1	0.107639	0.876828
Marpal_utg000002g0004031	6.63172	1.33921	0.629368	0.300081	NA	0.266274	0.932118
Marpal_utg000002g0004041	95.3623	-0.224175	0.827761	-0.0456197	1	0.450545	0.318378
Marpal_utg000002g0004051	10.2134	0.550523	0.931342	1.07509	1	6.07174	4.49226e-07
Marpal_utg000002g0004061	212.999	-0.22042	0.792333	-0.46559	0.753542	0.185807	0.717501
Marpal_utg000002g0004071	3.08181	0.622918	0.887522	0.101001	NA	-1.94458	0.393896
Marpal_utg000002g0004081	144.965	0.393259	0.762105	0.617869	1	-1.53827	0.000421993
Marpal_utg000002g0004091	16.1624	3.99214	0.135835	3.43321	0.581976	8.54698	1.03596e-09
Marpal_utg000002g0004101	1.30808	1.56396	NA	0	NA	4.96101	0.296571
Marpal_utg000002g0004111	151.951	1.10984	0.797307	-0.0633013	1	0.889031	0.712419
Marpal_utg000002g0004121	155.84	-0.570455	0.823506	-0.302748	1	0.158203	0.938398
Marpal_utg000002g0004131	1.3271	1.18718	NA	-4.4744	NA	1.3447	0.754504
Marpal_utg000002g0004141	76.2375	0.24882	0.915381	-0.951483	0.874803	0.496521	0.608305
Marpal_utg000002g0004161	3.51697	0	1	0.642265	NA	6.44181	0.116921
Marpal_utg000002g0004171	10.538	2.91196	0.438857	4.05334	0.245793	7.96121	8.38603e-09
Marpal_utg000002g0004181	1.20507	-1.82691	NA	-0.738692	NA	-1.23643	0.766461
Marpal_utg000002g0004191	0.834927	3.34428	NA	0	NA	1.08723	NA
Marpal_utg000002g0004201	12.7282	0.385689	0.827151	0.742378	1	0.555931	0.590935
Marpal_utg000002g0004211	300.367	-0.301665	0.713713	0.120214	1	-0.910158	0.00321676
Marpal_utg000002g0004221	1.261	1.16183	NA	0.0778041	NA	1.12401	0.798867
Marpal_utg000002g0004231	39.7954	-0.524912	0.364879	0.0400146	1	0.719581	0.125914
Marpal_utg000002g0004241	365.862	0.041984	0.938003	0.201662	1	-0.0386323	0.927534
Marpal_utg000002g0004251	0.49406	2.1386	NA	0.642718	NA	-1.83473	NA
Marpal_utg000002g0004261	4.87417	-0.939531	0.929379	-0.808807	NA	-5.15988	0.0687651
Marpal_utg000002g0004271	109.951	0.203805	0.881657	0.285418	1	-0.872572	0.0490917
Marpal_utg000002g0004281	49.3705	-0.139034	0.895833	0.103732	1	0.175356	0.807402
Marpal_utg000002g0004291	4.0967	2.10186	0.664912	-2.03397	NA	0.419591	0.923123
Marpal_utg000002g0004301	225.244	-0.094864	0.938003	-0.0954981	1	-0.823226	0.0139578
Marpal_utg000002g0004331	22.1201	-1.43176	0.00521087	-0.0677013	1	-2.54044	0.0029879
Marpal_utg000002g0004341	173.379	-2.01278	2.92422e-07	0.0224311	1	-1.47605	0.000176025
Marpal_utg000002g0004351	163.662	1.35584	0.600698	-0.261518	1	-0.106461	0.974778
Marpal_utg000002g0004361	83.8638	-0.567875	0.670965	-0.285876	1	0.633306	0.421509
Marpal_utg000002g0004371	111.463	-0.416962	0.659293	0.183599	1	0.314401	0.630224
Marpal_utg000002g0004391	101.264	4.36	0.125403	6.99281	0.00414292	10.5004	3.72354e-11
Marpal_utg000002g0004401	146.712	-0.290936	0.690551	-0.4041	1	-0.272752	0.573383
Marpal_utg000002g0004411	95.8398	0.735788	0.711874	-1.24959	0.763326	-1.36952	0.102273
Marpal_utg000002g0004421	3.39239	-0.484801	0.882386	-0.311151	NA	-0.806944	0.758037
Marpal_utg000002g0004431	1352.29	-0.305232	0.67745	0.0608962	1	0.152934	0.771593
Marpal_utg000002g0004441	13.0539	-1.16664	0.679598	-0.209592	1	0.531143	0.805206
Marpal_utg000002g0004451	44.5951	-0.600819	0.129946	-0.12677	1	0.466868	0.29235
Marpal_utg000002g0004461	18.1729	0.176494	0.946192	0.628534	1	2.26612	0.000384937
Marpal_utg000002g0004481	200.517	-0.0965954	0.930873	-0.0263842	1	-0.342528	0.420304
Marpal_utg000002g0004501	186.613	-0.326264	0.383348	0.162763	1	-0.267831	0.441395
Marpal_utg000002g0004511	193.44	-0.121931	0.912088	-0.145006	1	0.136133	0.831167
Marpal_utg000003g0004521	429.843	1.00661	0.755043	-0.734652	1	-0.354476	0.887622
Marpal_utg000003g0004531	255.94	-0.734116	0.667462	-0.671267	1	0.0154846	0.997476
Marpal_utg000003g0004551	856.072	0.711081	0.900705	-0.629937	1	0.38249	0.915498
Marpal_utg000003g0004561	758.332	-0.956017	0.658444	-0.406153	1	-0.606331	0.671962
Marpal_utg000003g0004581	146.082	0.0411156	0.966591	-0.168605	1	0.722124	0.00471067
Marpal_utg000003g0004591	3.30998	-0.207699	0.96572	-0.094104	NA	-0.535603	0.909572
Marpal_utg000003g0004601	2.09192	0.3561	NA	-0.40147	NA	-1.53691	0.568881
Marpal_utg000003g0004611	34.7708	1.70438	0.483789	-1.38553	1	0.197422	0.951218
Marpal_utg000003g0004621	24.5873	-0.528246	0.637756	0.0757398	1	0.00412736	1
Marpal_utg000003g0004631	160.789	0.0677584	0.942381	-0.171742	1	-0.297441	0.438488
Marpal_utg000003g0004651	37.2268	0.703089	0.573992	-0.848903	0.892427	0.0936243	0.952079
Marpal_utg000003g0004661	159.879	0.124953	0.843478	0.0472779	1	0.296916	0.298669
Marpal_utg000003g0004681	103.457	-1.68905	0.131582	0.0562597	1	0.131869	0.951135
Marpal_utg000003g0004711	65.6863	0.0566977	0.966591	0.0507638	1	-0.055622	0.961165
Marpal_utg000003g0004721	137.273	0.111897	0.896421	-0.0910807	1	-0.0324846	0.96715
Marpal_utg000003g0004731	77.5944	0.0148952	0.989656	-0.230515	1	0.410227	0.269494
Marpal_utg000003g0004741	395.946	-0.420673	NA	0.107891	NA	-0.254918	NA
Marpal_utg000003g0004751	408.487	2.35621	NA	-2.04497	NA	-0.198213	NA
Marpal_utg000003g0004761	115.321	-0.0568269	0.961201	-0.280067	1	0.0900303	0.909651
Marpal_utg000003g0004781	280.409	-0.153472	0.822378	0.0369365	1	-0.148446	0.710936
Marpal_utg000003g0004791	56.4928	-0.0525604	0.966369	0.129876	1	0.906184	0.0144929
Marpal_utg000003g0004801	1.7175	1.05137	NA	0.15857	NA	1.51692	0.651212
Marpal_utg000003g0004811	54.008	-0.40821	0.550858	-0.260364	1	0.738382	0.0769363
Marpal_utg000003g0004821	6.16918	-2.86535	0.436216	0.782482	NA	-0.305138	0.951218
Marpal_utg000003g0004831	15.065	1.15964	0.827086	-0.68486	1	-0.773737	0.810731
Marpal_utg000003g0004851	97.8559	0.408535	0.68084	0.189214	1	0.45943	0.425407
Marpal_utg000003g0004871	104.902	-0.122443	0.897251	0.520108	0.471458	-0.384475	0.370689
Marpal_utg000003g0004881	15.4798	-0.169322	0.926962	0.0856357	1	-0.682692	0.459921
Marpal_utg000003g0004891	106.799	-0.23	0.754324	0.0021235	1	-0.257335	0.591136
Marpal_utg000003g0004901	176.843	-0.102261	0.905911	0.390997	0.737763	0.165639	0.715161
Marpal_utg000003g0004911	44.9155	4.39743	0.0280545	6.04708	0.000264943	10.0658	3.25347e-19
Marpal_utg000003g0004921	29.0545	-0.0902948	0.946971	-0.127794	1	-0.275418	0.746706
Marpal_utg000003g0004931	2.22257	-0.0687816	NA	1.50481	NA	-1.15052	0.665414
Marpal_utg000003g0004941	0.996051	0.222582	NA	1.70552	NA	1.58989	NA
Marpal_utg000003g0004951	2.62916	0.512312	0.915381	-0.216181	NA	-0.949331	0.771593
Marpal_utg000003g0004961	10.2201	0.206166	0.930873	0.146845	1	0.00121706	1
Marpal_utg000003g0004971	237.557	-0.666131	0.185188	0.0230201	1	0.495666	0.247878
Marpal_utg000003g0004981	75.2172	-0.348612	0.824788	-0.221505	1	0.565138	0.400294
Marpal_utg000003g0004991	646.179	-0.086495	0.876492	-0.163319	1	-0.276989	0.167167
Marpal_utg000003g0005001	1.13891	1.61315	NA	-2.15078	NA	-1.77694	0.606405
Marpal_utg000003g0005011	1746.9	-0.057125	0.930873	0.0663504	1	0.384819	0.0244293
Marpal_utg000003g0005021	1.92681	-0.0433618	NA	2.27252	NA	0.0699576	0.993797
Marpal_utg000003g0005031	83.3022	0.19103	0.737699	-0.0407682	1	-0.105127	0.868288
Marpal_utg000003g0005041	11.4402	0.327536	0.924158	-0.325925	1	-0.798603	0.624478
Marpal_utg000003g0005051	439.48	-0.400492	0.762397	0.07478	1	0.0130101	0.9963
Marpal_utg000003g0005061	60.1132	1.49527	0.784222	-1.12428	1	-0.067307	0.993797
Marpal_utg000003g0005071	11.8466	0.531334	0.718331	-0.289341	1	0.311434	0.809675
Marpal_utg000003g0005081	7.37593	1.60128	0.792866	0.248083	1	4.02436	0.000160556
Marpal_utg000003g0005091	7.94656	0	1	3.64182	0.805538	7.5813	1.90028e-05
Marpal_utg000003g0005111	56.933	2.0339	NA	-3.00605	NA	-3.69042	NA
Marpal_utg000003g0005121	205.24	7.58791	0.00380079	-5.20051	0.336103	-4.63949	0.0521834
Marpal_utg000003g0005131	429.803	4.00871	0.00829025	-2.79396	0.297229	-4.29644	0.000241663
Marpal_utg000003g0005151	19.6425	-1.25616	0.112237	0.073762	1	-1.67359	0.0695672
Marpal_utg000003g0005161	40.6575	0.217566	0.912088	0.119113	1	-2.06319	0.00206077
Marpal_utg000003g0005171	74.8728	-0.375836	0.596367	0.0519061	1	0.215208	0.742458
Marpal_utg000003g0005181	84.4622	-0.0109339	0.991189	0.0780476	1	-0.188633	0.714051
Marpal_utg000003g0005191	7.87808	-0.335973	0.898655	-0.24205	1	-0.119704	0.964106
Marpal_utg000003g0005201	16.8781	-0.112166	0.950095	0.202514	1	-0.10366	0.949827
Marpal_utg000003g0005211	266.946	-0.162882	0.827151	0.164582	1	-0.124367	0.792482
Marpal_utg000003g0005221	19.8714	-1.10612	0.379239	-0.715502	1	1.90111	0.0121731
Marpal_utg000003g0005231	2.96076	1.86914	0.706838	0.564044	NA	0.0571298	0.996059
Marpal_utg000003g0005241	357.354	-0.0557371	0.938003	0.196172	1	-0.41825	0.0740206
Marpal_utg000003g0005251	52.9661	1.60222	0.570013	-0.671984	1	1.07638	0.564047
Marpal_utg000003g0005261	198.506	-0.205592	0.523164	0.164746	1	-0.0957462	0.79973
Marpal_utg000003g0005271	169.797	0.321368	0.773433	-0.24587	1	0.126772	0.886466
Marpal_utg000003g0005281	0.300193	-0.0908995	NA	0.427719	NA	0.205664	NA
Marpal_utg000003g0005291	51.2772	-0.246555	0.865245	0.100478	1	-0.187602	0.857454
Marpal_utg000003g0005301	114.815	0.342583	0.689379	-0.228901	1	-0.198946	0.758037
Marpal_utg000003g0005311	24.2302	0.016673	0.993544	-0.064682	1	0.183557	0.882778
Marpal_utg000003g0005321	99.0493	-1.22715	0.517955	0.335504	1	-0.343677	0.860157
Marpal_utg000003g0005331	229.815	-0.198771	0.696111	0.048482	1	-0.145096	0.710454
Marpal_utg000003g0005341	163.004	-0.233281	0.506475	0.230022	1	-0.161188	0.671962
Marpal_utg000003g0005351	24.6339	1.6492	0.459025	-0.555287	1	0.169446	0.956259
Marpal_utg000003g0005391	78.2558	0.606378	0.671302	-0.100581	1	-0.284531	0.794563
Marpal_utg000003g0005411	106.282	0.0167065	0.985537	-0.0991038	1	-0.0738496	0.902542
Marpal_utg000003g0005421	125.119	-0.393606	0.629625	-0.0944289	1	-0.237135	0.707392
Marpal_utg000003g0005431	1.71165	0	NA	0.420981	NA	4.17131	0.388579
Marpal_utg000003g0005441	127.726	-0.23984	0.823697	0.0275765	1	0.130462	0.865425
Marpal_utg000003g0005451	160.075	0.0936974	0.852852	0.0366684	1	-0.0423537	0.932604
Marpal_utg000003g0005461	0.96068	1.11251	NA	-0.0369421	NA	-1.20158	NA
Marpal_utg000003g0005471	486.192	0.404506	0.572795	0.148233	1	0.318074	0.490743
Marpal_utg000003g0005481	41.1003	0.0463245	0.983486	0.286844	1	-0.0743498	0.963685
Marpal_utg000003g0005491	3146.54	-0.372538	0.56771	-0.0294365	1	-0.545043	0.0870283
Marpal_utg000003g0005501	6.19106	0.278762	0.966463	-0.458335	NA	1.46983	0.536046
Marpal_utg000003g0005511	425.671	-0.30696	0.23478	0.067573	1	0.228276	0.32946
Marpal_utg000003g0005531	4.07385	1.02253	0.858744	-2.33547	NA	-0.161137	0.975927
Marpal_utg000003g0005541	198.065	-0.447988	0.337082	-0.183674	1	-0.335811	0.416173
Marpal_utg000003g0005551	5.6226	-0.0424547	0.990686	0.213267	NA	1.17525	0.42853
Marpal_utg000003g0005561	4.7033	0.500604	0.912088	-0.427193	NA	0.258944	0.935146
Marpal_utg000003g0005571	79.0989	-0.292878	0.80812	-0.700509	0.528554	0.082647	0.938398
Marpal_utg000003g0005581	563.413	-0.0938491	0.9339	0.09002	1	0.199055	0.700038
Marpal_utg000003g0005591	1036.56	0.117273	0.899469	-0.133642	1	0.0520694	0.935556
Marpal_utg000003g0005601	57.3296	0.341767	0.412728	-0.100374	1	0.0628175	0.939316
Marpal_utg000003g0005621	31.0196	-0.569634	0.723504	-0.131399	1	0.716515	0.427638
Marpal_utg000003g0005631	40.1035	0.56172	0.599569	0.267916	1	1.29092	0.00905595
Marpal_utg000003g0005661	182.326	-1.21065	0.879074	0.0503247	1	1.465	0.71249
Marpal_utg000003g0005671	231.608	1.31999	NA	-1.00032	NA	0.0188124	NA
Marpal_utg000003g0005681	5242.77	-0.179611	0.83251	-0.0669222	1	0.268599	0.439629
Marpal_utg000003g0005691	747.086	-0.518405	NA	-2.01123	NA	-1.46564	NA
Marpal_utg000003g0005701	1123.49	2.43026	0.687025	-2.95307	1	-1.84533	0.609035
Marpal_utg000003g0005711	317.486	1.30318	0.00203559	0.236217	1	0.763872	0.0706279
Marpal_utg000003g0005721	2.03734	0.27963	NA	1.91818	NA	2.70366	0.297724
Marpal_utg000003g0005731	0.697958	2.0738	NA	0.623363	NA	0.208785	NA
Marpal_utg000003g0005741	147.645	0.680379	0.688236	0.193279	1	0.64527	0.496681
Marpal_utg000003g0005751	117.079	0.841287	0.719359	0.267152	1	0.580511	0.689063
Marpal_utg000003g0005761	387.356	-0.0845432	0.879746	0.0356156	1	0.22441	0.327375
Marpal_utg000003g0005771	8.21483	0.675598	0.840326	-0.784206	1	0.66664	0.713223
Marpal_utg000003g0005781	111.194	0.316724	0.410911	-0.105281	1	-0.403982	0.208533
Marpal_utg000003g0005791	43.9096	-0.403331	0.672987	0.0881776	1	-0.290445	0.707392
Marpal_utg000003g0005801	45.6037	0.45729	0.845147	0.376154	1	-0.601624	0.600848
Marpal_utg000003g0005811	8356.68	-0.293529	0.583076	-0.00602946	1	-0.367405	0.181102
Marpal_utg000003g0005821	9038.52	-0.269239	0.590169	0.0260051	1	-0.0647869	0.894992
Marpal_utg000003g0005831	20.0525	-0.0409466	0.982871	0.415497	1	-0.327066	0.743151
Marpal_utg000003g0005841	811.675	-0.296207	0.820009	-0.228566	1	-0.042896	0.971893
Marpal_utg000003g0005851	117.034	-0.00481182	0.997005	0.167951	1	-0.15806	0.755575
Marpal_utg000003g0005871	146.67	0.340194	0.773679	0.133961	1	-0.45865	0.430521
Marpal_utg000003g0005881	194.385	-0.0278242	0.984257	-0.150057	1	-0.561775	0.181689
Marpal_utg000003g0005891	73.1461	0.185879	0.83551	0.00211341	1	0.258692	0.615116
Marpal_utg000003g0005911	378.562	-0.222174	0.749553	-0.213399	1	-0.256032	0.485303
Marpal_utg000003g0005921	18.2093	0.580504	0.910368	1.24956	1	0.707535	0.772507
Marpal_utg000003g0005931	263.434	0.0589927	0.956667	0.105952	1	0.0994594	0.882329
Marpal_utg000003g0005941	485.581	0.0273359	0.984257	-0.191686	1	-0.0180891	0.988091
Marpal_utg000003g0005951	2.39869	-0.68001	NA	-0.147174	NA	-0.147267	0.979421
Marpal_utg000003g0005961	78.714	0.0726043	0.946363	-0.0186775	1	-0.171679	0.792604
Marpal_utg000003g0005971	202.107	0.0655704	0.942134	0.146997	1	0.00227408	1
Marpal_utg000003g0005981	0.509386	-0.0909015	NA	0	NA	-0.661964	NA
Marpal_utg000003g0005991	615.352	0.0745741	0.852887	-0.0996715	1	0.309024	0.0249387
Marpal_utg000003g0006001	463.905	0.733361	0.149587	-0.0551582	1	-0.127708	0.865889
Marpal_utg000003g0006011	115.403	0.227106	0.680025	0.0317186	1	-0.169637	0.710539
Marpal_utg000003g0006021	365.031	0.266735	0.566718	-0.134136	1	0.458728	0.0543187
Marpal_utg000003g0006031	178.441	-0.335915	0.744347	-0.299031	1	0.110282	0.899036
Marpal_utg000003g0006041	4.50439	-0.271493	0.961201	-1.85652	NA	-0.747415	0.806189
Marpal_utg000003g0006051	19.0377	-0.200541	0.939088	-0.0451929	1	0.135456	0.949132
Marpal_utg000003g0006061	116.254	0.459696	0.553585	-0.177694	1	-0.697032	0.111996
Marpal_utg000003g0006071	7.10784	-0.271705	0.931342	-0.392974	NA	-0.6228	0.733659
Marpal_utg000003g0006081	2.0133	-1.54985	NA	0.392049	NA	2.91876	0.286275
Marpal_utg000003g0006091	37.1725	0.281594	0.745512	-0.232913	1	-0.120736	0.90038
Marpal_utg000003g0006101	103.889	-0.602135	0.0654429	-0.271033	1	0.247309	0.595823
Marpal_utg000003g0006111	139.443	-0.293757	0.690551	-0.107309	1	-0.122852	0.857723
Marpal_utg000003g0006131	91.7347	-0.25886	0.627278	-0.0799566	1	-0.629622	0.05002
Marpal_utg000003g0006141	101.633	-0.431938	0.701344	-0.180864	1	-0.297192	0.717906
Marpal_utg000003g0006151	227.615	-0.255771	0.83243	-0.119637	1	0.0441791	0.968422
Marpal_utg000003g0006161	0.73689	0.870876	NA	1.54146	NA	3.78807	NA
Marpal_utg000003g0006171	27.8742	1.25661	0.49459	1.25257	0.946017	1.3218	0.15117
Marpal_utg000003g0006181	8.37825	1.23926	0.768027	-2.20575	1	0.671171	0.807402
Marpal_utg000003g0006201	156.416	0.0075648	0.997178	0.499642	1	0.149266	0.850902
Marpal_utg000003g0006211	24.4857	-0.271947	0.930873	0.879064	1	3.27181	2.71414e-06
Marpal_utg000003g0006221	1.63754	0.0166223	NA	-0.873622	NA	-0.300886	0.952534
Marpal_utg000003g0006231	1.04172	-0.161864	NA	-0.034653	NA	0.145057	NA
Marpal_utg000003g0006241	3.95661	0.00598811	1	-1.43277	NA	1.71367	0.222366
Marpal_utg000003g0006251	161.055	-0.616203	0.442474	-0.113598	1	-0.608058	0.271168
Marpal_utg000003g0006261	3.18823	-2.12263	0.750391	-0.879418	NA	-0.0806388	0.995241
Marpal_utg000003g0006271	118.401	-0.827043	0.609015	-0.500597	1	-0.615324	0.583088
Marpal_utg000003g0006281	220.566	0.0730242	0.941463	-0.0474853	1	0.0333765	0.96724
Marpal_utg000003g0006291	45.703	0.489631	0.651686	0.231245	1	-0.199459	0.839219
Marpal_utg000003g0006301	29.4626	-0.712489	0.502367	0.192528	1	-0.0706891	0.972358
Marpal_utg000003g0006311	2.96926	-0.66668	0.859748	0.239363	NA	-1.4423	0.562077
Marpal_utg000003g0006321	70.6595	-0.114641	0.932645	-0.0250788	1	-0.636558	0.185009
Marpal_utg000003g0006341	83.1418	-0.187699	0.773433	0.176834	1	-0.0646287	0.930375
Marpal_utg000003g0006351	17.5711	0.0688432	0.982856	0.536021	1	1.27522	0.209055
Marpal_utg000003g0006371	106.583	-0.0977746	0.962479	0.786847	1	3.28414	4.3556e-12
Marpal_utg000003g0006381	25.3328	-0.370839	0.890665	-0.288245	1	1.03241	0.410681
Marpal_utg000003g0006391	270.971	-0.0380326	0.988698	0.222061	1	1.4877	0.0159691
Marpal_utg000003g0006411	7.36799	1.61121	0.896432	0	1	7.51187	0.0108571
Marpal_utg000003g0006421	1.3001	1.63459	NA	1.79353	NA	4.8689	0.122052
Marpal_utg000003g0006431	27.2308	-1.03316	0.782801	0.448419	1	0.329943	0.924339
Marpal_utg000003g0006441	14.884	-0.431403	0.947269	-1.25876	1	0.476506	0.903374
Marpal_utg000003g0006451	771.311	-0.0902133	0.964258	-0.0564786	1	0.346469	0.690532
Marpal_utg000003g0006461	66.7092	-0.409255	0.434577	0.218932	1	0.688153	0.0501564
Marpal_utg000003g0006471	3.24693	0	1	1.41935	NA	1.81933	0.559258
Marpal_utg000003g0006481	190.966	0.850519	0.915812	-0.604903	1	-0.0544279	0.996378
Marpal_utg000003g0006491	272.451	-0.487322	0.810523	0.0136401	1	0.13221	0.939278
Marpal_utg000003g0006501	66.4703	0.524269	0.454367	0.0473243	1	0.312095	0.642475
Marpal_utg000003g0006511	240.762	-0.153824	0.882368	0.170076	1	0.0633184	0.936256
Marpal_utg000003g0006531	100.878	-0.250895	0.527102	-0.0516102	1	-0.337614	0.314118
Marpal_utg000003g0006541	151.342	-0.0988262	0.929138	-0.149797	1	-0.0721357	0.926209
Marpal_utg000003g0006551	158.187	-0.11813	0.845147	-0.10119	1	-0.19193	0.588507
Marpal_utg000003g0006561	977.926	-0.00427299	0.997585	-0.149806	1	0.0914175	0.845595
Marpal_utg000003g0006571	166.174	-0.261446	0.529498	0.013478	1	0.360988	0.184918
Marpal_utg000003g0006591	630.712	0.894036	0.00224171	-0.263295	1	-0.518437	0.0814481
Marpal_utg000003g0006601	2.58624	0.382069	0.929379	-0.452406	NA	-2.4625	0.229299
Marpal_utg000003g0006611	1098.53	0.25926	0.810024	0.0729117	1	0.201416	0.74366
Marpal_utg000003g0006621	126.771	1.67446	0.605409	-0.0270334	1	-1.10418	0.611961
Marpal_utg000003g0006631	178.119	-0.344774	0.534866	-0.210462	1	-0.0955457	0.87946
Marpal_utg000003g0006641	8.96093	-0.169717	0.946592	0.0158947	1	0.210434	0.928566
Marpal_utg000003g0006651	661.813	0.287528	0.823931	0.262242	1	-0.260059	0.697025
Marpal_utg000003g0006661	72.2337	-0.175934	0.876724	0.114925	1	0.311071	0.608654
Marpal_utg000003g0006671	29.6107	-0.134958	0.932645	0.291021	1	0.0714606	0.956926
Marpal_utg000003g0006681	87.5096	-0.134918	0.873991	-0.0465811	1	1.0568	7.29949e-06
Marpal_utg000003g0006691	320.266	-0.025307	0.972309	0.149734	1	-0.353257	0.127298
Marpal_utg000003g0006701	60.8671	1.14794	0.28252	0.00304115	1	0.31735	0.795963
Marpal_utg000003g0006711	162.06	0.383705	0.379239	-0.142741	1	0.314815	0.362381
Marpal_utg000003g0006731	95.2706	0.171929	0.894111	-0.474292	1	-0.12012	0.89006
Marpal_utg000003g0006741	20.5394	0.318447	0.884462	-0.0908502	1	-0.0623783	0.976137
Marpal_utg000003g0006751	10.8104	0.00745201	1	-0.223035	1	-2.10868	0.159909
Marpal_utg000003g0006761	70.3887	-0.0879886	0.932645	-0.0321186	1	0.197556	0.747395
Marpal_utg000003g0006771	111.86	-0.0724211	0.941641	-0.167376	1	-0.345087	0.396976
Marpal_utg000003g0006781	140.172	-0.0391502	0.962842	-0.101428	1	-0.195037	0.655386
Marpal_utg000003g0006791	330.491	0.82851	NA	0.0800384	NA	-0.691977	NA
Marpal_utg000003g0006801	239.21	-0.672132	0.895697	0.17032	1	-0.790578	0.778616
Marpal_utg000004g0006811	364.097	-0.119085	0.80807	0.166068	1	0.194984	0.432398
Marpal_utg000004g0006821	131.899	-0.0288595	0.974535	-0.200469	1	0.238953	0.539842
Marpal_utg000004g0006831	198.879	-0.0949567	0.951233	-0.020374	1	-0.513721	0.359306
Marpal_utg000004g0006841	88.754	0.58506	0.375198	0.0402844	1	-0.115081	0.897267
Marpal_utg000004g0006871	82.5613	0.684765	0.444106	-0.524792	1	-0.14309	0.900687
Marpal_utg000004g0006881	105.039	0.293776	0.860285	-0.528453	1	0.780094	0.188866
Marpal_utg000004g0006891	326.369	-0.730745	0.376932	-0.0253877	1	-1.82627	5.0601e-06
Marpal_utg000004g0006901	7.01312	-1.73091	0.668231	-1.06056	NA	-3.0657	0.233453
Marpal_utg000004g0006911	88.8444	-0.823995	0.191026	-0.738985	0.666539	-1.05365	0.0233159
Marpal_utg000004g0006921	12.3041	-0.926755	0.75031	-0.789091	1	0.630659	0.770525
Marpal_utg000004g0006931	26.3425	-1.32906	0.071191	-0.421554	1	-0.782578	0.42882
Marpal_utg000004g0006941	60.0823	0.232869	0.862351	-0.082766	1	-0.291791	0.71465
Marpal_utg000004g0006951	34.4055	0.233991	0.85201	0.266151	1	0.285483	0.725408
Marpal_utg000004g0006961	16.5474	-0.623486	0.761522	-0.170181	1	1.1883	0.191134
Marpal_utg000004g0006971	50.3372	-0.816131	0.419941	0.486664	1	1.05182	0.103347
Marpal_utg000004g0006991	154.684	0.192215	0.879582	-0.0320111	1	-0.158864	0.837445
Marpal_utg000004g0007011	66.4203	0.0515967	0.973374	0.0173689	1	-0.217127	0.78825
Marpal_utg000004g0007021	158.153	-0.0685303	0.912088	0.0250629	1	-0.179856	0.608787
Marpal_utg000004g0007031	28.9144	-0.470627	0.69645	0.336377	1	-0.112619	0.941865
Marpal_utg000004g0007041	112.167	-0.444397	0.914142	0.196024	1	-0.639844	0.750509
Marpal_utg000004g0007051	90.2171	1.22556	0.828741	-0.198331	1	-1.38966	0.597159
Marpal_utg000004g0007061	3.91071	0.409582	0.894994	-0.219515	NA	1.06559	0.531207
Marpal_utg000004g0007071	214.249	0.107507	0.930873	0.272513	1	-0.817496	0.0142653
Marpal_utg000004g0007081	219.157	-0.0702015	0.929379	0.0955315	1	0.270162	0.362381
Marpal_utg000004g0007101	39.1549	2.22061	0.623492	2.79662	1	-0.10625	0.986552
Marpal_utg000004g0007111	118.212	-0.224492	0.650728	0.0134591	1	-0.279457	0.425712
Marpal_utg000004g0007121	630.72	0.12217	0.724575	0.021524	1	0.0706564	0.798192
Marpal_utg000004g0007131	261.365	0.0215429	0.983486	-0.00893832	1	-0.365413	0.243677
Marpal_utg000004g0007141	161.017	-0.451022	0.727096	-0.275693	1	0.313255	0.709127
Marpal_utg000004g0007151	10.1177	0.353096	0.931342	0.396155	1	2.11316	0.0625833
Marpal_utg000004g0007161	8.55882	-0.996445	0.415274	-0.0240984	1	-0.717777	0.654216
Marpal_utg000004g0007171	369.77	0.372319	0.210716	-0.0930359	1	-0.275693	0.301859
Marpal_utg000004g0007181	59.4733	0.121322	0.875604	-0.188594	1	-0.0997824	0.876828
Marpal_utg000004g0007191	142.279	-0.0281882	0.977737	-0.0681472	1	-0.404465	0.233418
Marpal_utg000004g0007201	225.168	0.115337	0.859748	-0.0476368	1	-0.341234	0.187719
Marpal_utg000004g0007211	54.0447	-0.0522218	0.962593	-0.0553692	1	-0.0565457	0.956189
Marpal_utg000004g0007221	28.6695	-0.020249	0.990516	-0.333515	1	0.198524	0.842772
Marpal_utg000004g0007231	2.88503	0.27806	0.947087	-0.255564	NA	0.572382	0.842535
Marpal_utg000004g0007241	281.839	-0.0306243	0.981527	-0.277887	1	-0.164261	0.772647
Marpal_utg000004g0007251	136.869	0.0632966	0.931081	0.197333	1	-0.220167	0.542239
Marpal_utg000004g0007261	71.1884	0.0299273	0.982856	0.0487695	1	-0.092449	0.913434
Marpal_utg000004g0007271	215.908	0.0522139	0.930873	-0.13866	1	-0.179906	0.521075
Marpal_utg000004g0007281	36.2681	0.506599	0.744347	0.0435585	1	-0.275676	0.824731
Marpal_utg000004g0007301	2.72554	-1.57756	0.565011	0.346897	NA	-0.387999	0.938036
Marpal_utg000004g0007311	1045.28	-0.0924369	0.867876	0.0955132	1	0.137855	0.604475
Marpal_utg000004g0007331	91.2143	-0.0138068	0.990407	-0.303825	1	-0.210632	0.706376
Marpal_utg000004g0007341	179.484	0.221245	0.859557	0.0692168	1	0.0397487	0.972778
Marpal_utg000004g0007361	5.04144	0.262969	0.935416	-0.347734	NA	1.39233	0.313079
Marpal_utg000004g0007381	144.255	-0.0396271	0.954838	-0.225363	1	-0.342147	0.222885
Marpal_utg000004g0007391	959.374	-0.203578	0.658444	0.0957482	1	-0.628951	0.000269519
Marpal_utg000004g0007401	90.5212	0.24389	0.801867	0.476392	0.978471	-0.258917	0.660306
Marpal_utg000004g0007421	113.263	0.71557	0.845147	0.237931	1	-1.84321	0.15104
Marpal_utg000004g0007431	61.2248	3.11609	0.207397	0.394705	1	-0.274253	0.947041
Marpal_utg000004g0007441	394.235	-0.122402	0.969565	-1.85603	0.170108	-0.149073	0.941885
Marpal_utg000004g0007451	73.8403	0.101257	0.984558	-1.15969	1	1.62594	0.281549
Marpal_utg000004g0007461	3.29533	1.88856	0.651686	-0.703933	NA	0.387721	0.915498
Marpal_utg000004g0007481	700.022	-0.393295	0.245221	-0.0723752	1	0.345875	0.174496
Marpal_utg000004g0007491	5.11407	-0.683507	0.83243	-0.2855	NA	0.582127	0.780553
Marpal_utg000004g0007511	33.8229	-0.886568	0.818549	-0.155749	1	-1.52487	0.398432
Marpal_utg000004g0007521	31.8236	1.47208	0.673262	1.76028	1	0.952163	0.669333
Marpal_utg000004g0007531	65.055	1.83164	0.294577	2.36569	0.224733	6.47747	1.56883e-14
Marpal_utg000004g0007551	121.142	0.0952874	0.941463	-0.194523	1	-0.17833	0.805474
Marpal_utg000004g0007561	2.84378	0.693246	0.881873	-1.07027	NA	-2.09407	0.376534
Marpal_utg000004g0007571	909.137	-0.280517	0.790225	-0.125255	1	-0.20296	0.751878
Marpal_utg000004g0007581	399.097	1.37497	0.832359	-0.482391	1	0.290398	0.955681
Marpal_utg000004g0007601	27.6025	-0.434681	0.754213	0.348679	1	-0.286384	0.807402
Marpal_utg000004g0007611	2.28837	0.177514	NA	1.17605	NA	1.74227	0.364226
Marpal_utg000004g0007621	233.11	-0.374045	0.233682	-0.0554198	1	-0.256327	0.409768
Marpal_utg000004g0007631	0.711344	0.251462	NA	0.427216	NA	0.91027	NA
Marpal_utg000004g0007641	47.3906	-0.708808	0.469972	0.0433663	1	-0.765296	0.291884
Marpal_utg000004g0007651	257.524	-0.178802	0.703825	0.068247	1	0.0716172	0.874324
Marpal_utg000004g0007661	71.2254	-0.0459459	0.975509	0.164091	1	-0.0834016	0.939174
Marpal_utg000004g0007671	163.005	-0.0840335	0.926962	0.073394	1	0.144065	0.758037
Marpal_utg000004g0007681	210.386	0.000877937	1	-0.0138953	1	-0.184838	0.575723
Marpal_utg000004g0007691	142.767	0.0515115	0.962842	0.216651	1	-0.456475	0.275114
Marpal_utg000004g0007701	89.4116	-0.345677	0.726799	-0.187003	1	-0.23132	0.75673
Marpal_utg000004g0007711	27.817	0.343789	0.717548	0.19826	1	0.465578	0.475029
Marpal_utg000004g0007721	34.9499	0.106102	0.931124	-0.0239166	1	0.396164	0.494199
Marpal_utg000004g0007731	339.231	-1.10889	0.830437	-0.0733406	1	-1.49699	0.560631
Marpal_utg000004g0007741	627.246	1.0745	NA	-0.132736	NA	-0.320015	NA
Marpal_utg000004g0007751	3.43706	0.0311597	0.99684	0.137699	NA	-3.1742	0.132478
Marpal_utg000004g0007761	114.982	-0.608597	0.748548	0.0894657	1	0.958503	0.270084
Marpal_utg000004g0007771	26.2885	-1.48073	0.223632	-0.792736	1	0.149341	0.948486
Marpal_utg000004g0007781	103.47	0.138231	0.912088	0.00659884	1	-0.192309	0.78566
Marpal_utg000004g0007791	1.42698	0.754479	NA	0	NA	-0.332536	0.965446
Marpal_utg000004g0007801	252.621	0.80946	0.830326	-0.165829	1	0.182101	0.951525
Marpal_utg000004g0007811	252.85	-0.402342	0.876492	-0.234194	1	0.40226	0.76523
Marpal_utg000004g0007821	33.8532	-0.303196	0.813485	0.202853	1	-1.02608	0.125914
Marpal_utg000004g0007831	10.5107	0.189435	0.975509	-0.579709	1	-0.134965	0.976072
Marpal_utg000004g0007841	72.3494	0.14868	0.901324	0.0214519	1	0.0246814	0.984476
Marpal_utg000004g0007851	384.927	-1.07821	0.837675	0.000107243	1	-0.837485	0.797511
Marpal_utg000004g0007861	438.786	0.707893	NA	-0.907862	NA	0.347249	NA
Marpal_utg000004g0007871	121.729	-0.152055	0.834669	0.141905	1	0.315717	0.359324
Marpal_utg000004g0007881	247.728	-0.0615293	0.929643	0.0120702	1	0.167624	0.604117
Marpal_utg000004g0007901	217.227	4.48498	0.000102012	4.97391	6.37355e-06	7.94422	9.33239e-26
Marpal_utg000004g0007911	157.899	-0.779006	0.211685	0.106963	1	-0.309964	0.655386
Marpal_utg000004g0007921	5.97196	0.130954	0.972276	0.228675	NA	0.1664	0.958226
Marpal_utg000004g0007931	7.8009	1.09144	0.545554	0.242525	1	-0.170686	0.951218
Marpal_utg000004g0007941	29.5125	0.154044	0.940749	-0.137449	1	0.792864	0.261501
Marpal_utg000004g0007951	9.55881	-0.674636	0.912088	0.375655	1	-0.932443	0.83076
Marpal_utg000004g0007971	0.877425	-2.88878	NA	-0.357041	NA	1.18563	NA
Marpal_utg000004g0008001	0.952913	0.836455	NA	0.596827	NA	2.85833	NA
Marpal_utg000004g0008021	1033.46	0.062803	0.961918	-0.436827	1	0.0961853	0.902599
Marpal_utg000004g0008031	5.7126	1.0527	0.852852	-1.42463	NA	-3.65029	0.12756
Marpal_utg000004g0008041	193.589	0.0182372	0.988177	-0.151914	1	0.481686	0.153567
Marpal_utg000004g0008051	289.776	3.24237	0.000868703	5.05647	1.33275e-07	10.0664	1.59875e-33
Marpal_utg000004g0008061	8.49174	-0.728513	0.933586	0.432424	1	5.2094	0.00712468
Marpal_utg000004g0008081	56.3502	0.99446	0.625382	0.1003	1	1.43644	0.113666
Marpal_utg000004g0008091	85.1579	0.238417	0.91896	0.266449	1	2.49862	1.28524e-06
Marpal_utg000004g0008101	386.784	-0.358088	0.266188	-0.145669	1	-0.297981	0.264786
Marpal_utg000004g0008111	173.01	0.088834	0.944863	0.172402	1	-0.143667	0.842535
Marpal_utg000004g0008121	4.25225	0.789419	0.784795	0.0277438	NA	-0.701233	0.780217
Marpal_utg000004g0008131	0.344533	0.597208	NA	0	NA	-0.197127	NA
Marpal_utg000004g0008141	139.38	-0.329281	0.454674	-0.0285826	1	-0.153526	0.748885
Marpal_utg000004g0008151	149.737	-0.0505844	0.950608	0.161336	1	-0.262988	0.455591
Marpal_utg000004g0008171	16.9468	-0.64301	0.706838	0.241755	1	0.315935	0.845263
Marpal_utg000004g0008181	3.89398	0.910006	0.86602	0	NA	0.527243	0.871095
Marpal_utg000004g0008191	0.819521	-0.926757	NA	-0.533437	NA	1.24646	NA
Marpal_utg000004g0008201	2249.46	0.11961	0.952669	-0.312503	1	0.370127	0.663614
Marpal_utg000004g0008211	61.071	0.51524	0.530238	-0.192301	1	0.0556513	0.965473
Marpal_utg000004g0008221	205.948	0.0818816	0.898655	0.0778794	1	-0.103484	0.793239
Marpal_utg000004g0008241	1096.55	-0.0511262	0.950095	0.331171	0.88464	-0.341892	0.175549
Marpal_utg000004g0008251	1.57782	1.60851	NA	-0.854368	NA	4.21608	0.156359
Marpal_utg000004g0008261	211.074	0.0909292	0.89577	-0.0763948	1	-0.0795749	0.868203
Marpal_utg000004g0008271	0.635446	-0.19949	NA	-1.50151	NA	0.502446	NA
Marpal_utg000004g0008281	7.44411	0.0142325	0.998027	0.351636	1	1.61202	0.104089
Marpal_utg000004g0008291	394.135	1.1569	0.165382	0.815467	1	0.0777058	0.96022
Marpal_utg000004g0008311	0.550165	-2.41984	NA	-1.71827	NA	1.4115	NA
Marpal_utg000004g0008321	57.6667	1.3124	0.103688	-0.50115	1	-0.140206	0.927399
Marpal_utg000004g0008331	55.6719	0.572153	0.528484	0.486771	1	0.66301	0.260049
Marpal_utg000004g0008341	0.702033	-1.15353	NA	-0.900053	NA	-0.197554	NA
Marpal_utg000004g0008351	580.334	0.376983	0.412312	-0.0607024	1	-0.592204	0.0194348
Marpal_utg000004g0008361	203.572	-0.0875855	0.929379	-0.10316	1	0.0428174	0.952557
Marpal_utg000004g0008371	246.864	0.039807	0.947601	-0.105608	1	0.325585	0.113451
Marpal_utg000004g0008381	3.32901	0.974325	0.795897	-0.12135	NA	-1.41458	0.602986
Marpal_utg000004g0008391	1.6534	-0.608271	NA	-0.363175	NA	0.176885	0.983625
Marpal_utg000004g0008401	29.0469	0.191392	0.912088	-0.200597	1	-0.365958	0.689662
Marpal_utg000004g0008411	80.0056	-0.136942	0.88714	-0.0523201	1	-0.0449735	0.960083
Marpal_utg000004g0008421	102.409	-0.210919	0.838025	-0.0815433	1	0.104716	0.895233
Marpal_utg000004g0008431	29.2675	0.19	0.931841	0.292651	1	1.03552	0.134983
Marpal_utg000004g0008441	97.636	0.00209051	1	-0.0285758	1	-0.283293	0.748136
Marpal_utg000004g0008451	32.4135	-0.331028	0.882368	-0.067743	1	0.242945	0.873768
Marpal_utg000004g0008461	72.7133	0.208319	0.838025	0.0979525	1	-0.0284691	0.979653
Marpal_utg000004g0008471	147.147	-0.0828187	0.948268	0.0886354	1	0.102719	0.900865
Marpal_utg000004g0008521	202.512	0.0724805	0.958118	0.15297	1	-0.506496	0.28805
Marpal_utg000004g0008531	0.893208	0.136167	NA	-0.992852	NA	-1.04296	NA
Marpal_utg000004g0008541	0.616347	-1.86464	NA	3.59165	NA	1.40642	NA
Marpal_utg000004g0008551	7.13869	-0.922306	0.523239	-0.027574	NA	-0.0336431	0.993797
Marpal_utg000004g0008561	50.1152	-0.786511	0.830326	0.222974	1	-0.36659	0.910693
Marpal_utg000004g0008571	43.4382	0.547583	0.932645	0.136603	1	-0.228417	0.960538
Marpal_utg000004g0008581	29.4043	-0.425876	0.715318	-0.0422608	1	-1.18327	0.0955724
Marpal_utg000004g0008591	279.098	-0.00144335	1	-0.0618976	1	-0.132779	0.678991
Marpal_utg000004g0008601	2.55349	-0.92779	0.786692	-0.372299	NA	0.475358	0.885031
Marpal_utg000004g0008621	110.12	-1.26715	0.801867	0.00100744	1	2.67619	0.180722
Marpal_utg000004g0008631	126.446	0.169851	0.961201	-0.204882	1	0.00567212	1
Marpal_utg000004g0008641	18.3017	-0.694847	0.333469	-0.0291166	1	-0.121955	0.926209
Marpal_utg000004g0008651	775.581	-0.0944393	0.895591	0.0864636	1	0.123762	0.729211
Marpal_utg000004g0008671	25.4906	0.375448	0.954899	1.55274	1	0.793932	0.810292
Marpal_utg000004g0008681	26.3928	-0.461033	0.954584	-0.359172	1	-3.35416	0.288849
Marpal_utg000004g0008691	93.2521	-0.0743702	0.935416	-0.128832	1	-0.267458	0.554758
Marpal_utg000004g0008701	60.8767	-0.457467	0.718208	0.0185135	1	-0.619411	0.389692
Marpal_utg000004g0008711	286.333	0.236872	0.764891	-0.0463095	1	-0.66768	0.0242142
Marpal_utg000004g0008721	238.207	0.239669	0.690551	-0.0168656	1	-0.0677174	0.913955
Marpal_utg000004g0008731	1.8597	2.93025	NA	0.575266	NA	-1.07991	0.811409
Marpal_utg000004g0008741	8.24539	0.363411	0.915381	0.637464	1	-1.071	0.574022
Marpal_utg000004g0008751	4.80051	0.560196	0.900987	0.0997803	NA	2.46339	0.0661403
Marpal_utg000004g0008761	141.754	-0.0155684	0.98971	0.0582473	1	-0.083098	0.906587
Marpal_utg000004g0008771	5.33877	0.0359568	0.992089	0.485418	NA	0.182747	0.949132
Marpal_utg000004g0008781	551.222	-0.304684	0.876492	-0.736706	1	-1.31037	0.0183874
Marpal_utg000004g0008791	1.64364	-3.24707	NA	0.0215028	NA	3.99944	0.205183
Marpal_utg000004g0008801	168.497	-0.0356453	0.978628	0.0830168	1	0.0411291	0.96715
Marpal_utg000004g0008821	30.4987	0.00887118	0.997575	-0.0595804	1	-0.0226379	0.992838
Marpal_utg000004g0008831	183.921	-0.114154	0.923563	0.111412	1	-0.0454826	0.959923
Marpal_utg000004g0008841	1.27064	-0.659092	NA	0	NA	0.194461	0.976137
Marpal_utg000004g0008851	97.4942	0.0453077	0.952524	-0.0888386	1	-0.0323365	0.965473
Marpal_utg000004g0008861	248.335	-0.341576	0.556501	-0.676064	0.0797816	0.737963	0.00602304
Marpal_utg000004g0008871	136.332	-0.272635	0.658463	0.0299061	1	-0.420897	0.243677
Marpal_utg000004g0008881	351.032	0.0562096	0.921101	0.0237306	1	-0.151536	0.547753
Marpal_utg000004g0008891	594.085	0.227708	0.67552	-0.0102049	1	-0.269861	0.36493
Marpal_utg000004g0008901	269.205	-0.029256	0.969348	0.0228049	1	-0.529865	0.0156584
Marpal_utg000004g0008921	82.6248	-0.0177882	0.982688	0.0323815	1	0.20314	0.613065
Marpal_utg000004g0008931	132.623	-0.691999	0.56932	-0.0190683	1	0.180295	0.888854
Marpal_utg000004g0008941	116.19	-0.338862	0.684093	-0.0543203	1	-0.0648024	0.946803
Marpal_utg000004g0008951	4.90292	-0.848842	0.757829	0.145863	NA	0.712148	0.722544
Marpal_utg000004g0008961	28.3263	0.772193	0.861369	0.178223	1	-0.224585	0.949132
Marpal_utg000004g0008971	76.1548	-0.0784327	0.936647	-0.283194	1	0.144049	0.831265
Marpal_utg000004g0008981	707.893	0.201333	0.680271	0.0460318	1	-0.289812	0.244801
Marpal_utg000004g0008991	121.422	0.0341258	0.962842	-0.164944	1	0.35261	0.216157
Marpal_utg000004g0009001	6.99598	-0.295152	0.961918	2.79084	NA	6.65105	1.83499e-06
Marpal_utg000004g0009011	74.2581	0.673941	0.749593	0.0542237	1	1.07754	0.241692
Marpal_utg000004g0009031	70.8573	1.9899	0.573721	2.41407	1	-0.465225	0.895273
Marpal_utg000004g0009051	126.996	1.3192	0.286448	0.489013	1	0.488052	0.69591
Marpal_utg000004g0009071	3.77907	-0.258556	0.943561	-0.143768	NA	-1.66788	0.444994
Marpal_utg000004g0009081	282.331	0.111073	0.924474	0.017743	1	-0.0799578	0.913955
Marpal_utg000004g0009101	225.063	-0.121155	0.742169	-0.0504551	1	-0.235043	0.292472
Marpal_utg000004g0009111	1.98169	1.26744	NA	-1.1857	NA	0.109723	0.991424
Marpal_utg000004g0009121	0.648733	0.643984	NA	1.0131	NA	0.151016	NA
Marpal_utg000004g0009131	192.66	0.126817	0.840326	0.0812429	1	-0.0377767	0.948225
Marpal_utg000004g0009141	3.1765	2.84157	0.840326	-0.30983	NA	1.66841	0.83277
Marpal_utg000004g0009151	491.684	0.219923	0.661671	-0.155701	1	-0.467505	0.0350824
Marpal_utg000004g0009161	16.9311	0.767547	0.754208	1.46163	0.791035	-0.0280594	0.995609
Marpal_utg000004g0009171	10.2915	-0.674003	0.651352	-0.1484	1	-1.16022	0.320536
Marpal_utg000004g0009181	191.067	-0.11571	0.901785	-0.124831	1	-0.334738	0.378675
Marpal_utg000004g0009191	57.4346	0.511898	0.822378	0.368245	1	-0.0233311	0.995241
Marpal_utg000004g0009201	103.091	-0.474748	0.420804	-0.469938	0.947912	-0.137053	0.853677
Marpal_utg000004g0009211	32.8332	0.0892593	0.953267	-0.354279	1	-0.361211	0.669411
Marpal_utg000004g0009221	119.632	-0.748701	0.56771	-0.411412	1	0.200024	0.876828
Marpal_utg000004g0009231	0.696782	0.280131	NA	0.137175	NA	2.70002	NA
Marpal_utg000004g0009251	60.7901	0.108824	0.932645	-0.247633	1	0.100297	0.919393
Marpal_utg000004g0009261	205.299	0.547566	0.866792	-0.111869	1	0.205969	0.930375
Marpal_utg000004g0009271	775.106	-0.202764	0.855121	-0.117995	1	0.543642	0.15242
Marpal_utg000004g0009281	41.2772	0.504925	0.675726	0.0982794	1	1.22275	0.0150242
Marpal_utg000004g0009301	8.18021	-0.122663	0.958537	0.386302	1	0.768249	0.550484
Marpal_utg000004g0009321	2.13846	-1.06048	NA	0.0236151	NA	-0.208154	0.968351
Marpal_utg000004g0009361	1.53279	-1.23145	NA	-0.869513	NA	0.0760584	0.992413
Marpal_utg000004g0009411	17.1379	-0.100851	0.971969	0.949383	1	1.0359	0.264162
Marpal_utg000004g0009431	1.28082	0	NA	0	NA	5.00384	0.642165
Marpal_utg000004g0009451	24.8505	3.74648	0.152343	2.56427	0.633755	8.47138	2.63512e-11
Marpal_utg000004g0009461	84.7276	2.7832	0.18326	2.76136	0.310832	8.68928	1.41627e-13
Marpal_utg000004g0009471	13.587	0.398917	0.900162	0.875679	1	0.113401	0.960055
Marpal_utg000004g0009481	1175.43	0.00447942	0.998027	0.196952	1	-0.528364	0.0560377
Marpal_utg000004g0009491	5.0313	0.0404134	0.993149	-0.628937	NA	-0.306516	0.903992
Marpal_utg000004g0009501	173.361	-0.264534	0.750726	0.034309	1	-0.31143	0.515828
Marpal_utg000004g0009511	239.405	-0.15107	0.762105	0.164029	1	0.320586	0.184095
Marpal_utg000004g0009521	76.0923	-0.332032	0.819498	0.331395	1	0.238524	0.805206
Marpal_utg000004g0009531	167.933	0.122534	0.915642	-0.0408833	1	-0.470994	0.257998
Marpal_utg000004g0009541	68.5344	-0.536848	0.48616	-0.238309	1	0.257702	0.730301
Marpal_utg000004g0009551	132.561	-0.179603	0.896432	-0.0925173	1	0.675667	0.140621
Marpal_utg000004g0009571	524.565	0.305321	0.464322	0.00768986	1	-0.228896	0.464507
Marpal_utg000004g0009581	59.0249	-0.123439	0.882368	-0.100171	1	-0.492031	0.210603
Marpal_utg000004g0009591	70.3867	-0.615399	0.411796	0.0266877	1	-0.142527	0.890871
Marpal_utg000004g0009601	210.563	-0.239659	0.550505	0.0731378	1	-0.248199	0.419016
Marpal_utg000004g0009611	3.10502	2.73812	0.375053	-0.610812	NA	0.00292248	1
Marpal_utg000004g0009621	98.1455	0.0916852	0.929452	-0.0256504	1	-0.351998	0.411156
Marpal_utg000004g0009631	1.69176	1.21225	NA	0.206765	NA	-0.818204	0.858459
Marpal_utg000004g0009641	4.63513	-0.54764	0.882368	0.804779	NA	1.19928	0.543522
Marpal_utg000004g0009651	2.25458	1.12969	NA	0	NA	0.311629	0.960836
Marpal_utg000004g0009661	134.303	-0.306388	0.485621	0.10745	1	-0.0046814	0.999343
Marpal_utg000004g0009671	198.487	-0.0719046	0.945249	0.0287219	1	0.297499	0.456719
Marpal_utg000004g0009681	1647.02	-0.1601	0.755935	0.0888349	1	-0.392113	0.0419198
Marpal_utg000004g0009701	121.228	-0.226245	0.762397	-0.25261	1	-1.07795	0.000241663
Marpal_utg000004g0009711	34.4081	0.296905	0.795296	0.116276	1	0.0278978	0.985562
Marpal_utg000004g0009721	1.24825	0.254007	NA	1.38306	NA	0.437425	0.933051
Marpal_utg000004g0009731	16.756	-0.44146	0.852449	0.114474	1	1.80523	0.0119272
Marpal_utg000004g0009741	516.157	-0.854761	0.584414	0.143252	1	0.976724	0.247591
Marpal_utg000004g0009751	350.458	-0.703638	0.500169	-0.306452	1	-0.0924883	0.945366
Marpal_utg000004g0009761	514.41	-0.104826	0.866792	0.128956	1	-0.620721	0.000498935
Marpal_utg000004g0009771	13.8122	0.306249	0.93546	-0.0344905	1	-0.920599	0.575772
Marpal_utg000004g0009781	6.58502	0.408074	0.90589	-0.0202925	NA	-0.57434	0.83236
Marpal_utg000004g0009791	622.292	-0.0896694	0.932645	0.148195	1	-0.719511	0.00828304
Marpal_utg000004g0009801	0.450808	3.80482	NA	-2.45168	NA	0	NA
Marpal_utg000004g0009811	4.12815	0.645937	0.876492	0.714176	NA	1.98095	0.0887438
Marpal_utg000004g0009821	6.3559	1.13979	0.506575	0.0512002	NA	0.828448	0.55274
Marpal_utg000004g0009831	154.423	-0.0116551	0.992701	-0.124958	1	-0.565045	0.0899243
Marpal_utg000004g0009851	18.7047	0.650391	0.846909	-0.1181	1	-0.140707	0.960901
Marpal_utg000004g0009861	41.1821	-0.183532	0.930664	0.0319472	1	-0.0139052	0.997476
Marpal_utg000004g0009871	65.498	-0.0812993	0.936647	-0.068258	1	-0.319377	0.521523
Marpal_utg000004g0009881	612.968	0.00567513	0.995502	0.0137304	1	-0.446493	0.0260568
Marpal_utg000004g0009891	422.202	0.210057	0.7649	-0.0847175	1	0.109453	0.834214
Marpal_utg000004g0009901	5.75573	-0.205579	0.944863	-0.415749	NA	0.668983	0.690627
Marpal_utg000004g0009911	425.343	-0.398815	0.356552	0.00743923	1	-0.400469	0.195074
Marpal_utg000004g0009921	190.125	-0.172053	0.824982	-0.16488	1	0.281682	0.447696
Marpal_utg000004g0009941	20.0894	2.57861	0.335649	-1.81444	1	-4.17877	0.00776814
Marpal_utg000004g0009951	9.8707	0.409343	0.838025	-0.32412	1	0.0366179	0.99267
Marpal_utg000004g0009961	703.538	-0.219385	0.654145	-0.0297605	1	-0.348203	0.149975
Marpal_utg000004g0009971	0.315322	-1.58282	NA	0.0974819	NA	0.680413	NA
Marpal_utg000004g0009981	0.424225	-1.63834	NA	-1.76206	NA	0.507307	NA
Marpal_utg000005g0009991	5.42185	-0.50843	0.866792	0.0445816	NA	-0.384824	0.865397
Marpal_utg000005g0010001	327.628	0.168334	0.750726	0.0209818	1	0.379636	0.0934328
Marpal_utg000005g0010021	3.65068	1.29197	0.905911	0	NA	-2.49873	0.613065
Marpal_utg000005g0010041	103.548	0.0684366	0.977043	-1.2558	0.198811	-0.851869	0.233609
Marpal_utg000005g0010051	95.6381	-0.23033	0.829678	0.143078	1	0.0493661	0.963482
Marpal_utg000005g0010061	6.36613	2.77577	0.314644	-0.516926	NA	1.15073	0.594131
Marpal_utg000005g0010071	292.803	0.171828	0.651352	0.038893	1	0.479953	0.00329826
Marpal_utg000005g0010081	177.455	0.0454343	0.969316	-0.0210031	1	-0.452821	0.25769
Marpal_utg000005g0010091	7.83314	-0.8011	0.845147	-0.0725396	1	-0.607833	0.835221
Marpal_utg000005g0010101	1303.54	-0.0995922	0.929643	0.0287689	1	0.37733	0.297229
Marpal_utg000005g0010111	246.978	-0.0098918	0.992701	-0.0999122	1	0.0918302	0.869329
Marpal_utg000005g0010121	49.5986	-0.993271	0.80807	-0.119008	1	0.862975	0.702656
Marpal_utg000005g0010131	39.4628	1.9046	0.603357	-1.88046	1	-0.225796	0.958226
Marpal_utg000005g0010141	126.093	-0.0426321	0.972205	-0.241841	1	-0.792996	0.0212768
Marpal_utg000005g0010151	8.99766	-0.129183	0.951078	0.134585	1	0.444016	0.754114
Marpal_utg000005g0010161	74.8252	0.00783563	0.994778	-0.125086	1	0.867141	0.00139723
Marpal_utg000005g0010171	19.5978	0.0591121	0.971554	0.264317	1	0.385589	0.663608
Marpal_utg000005g0010181	12.9741	0.499789	0.801901	0.414608	1	-0.189346	0.920753
Marpal_utg000005g0010191	3.61353	-0.588143	0.900969	0.255579	NA	-1.03778	0.655386
Marpal_utg000005g0010201	81.606	0.21965	0.845147	-0.153172	1	-0.31009	0.600431
Marpal_utg000005g0010221	3.98683	-4.43086	0.04296	1.01304	NA	4.19396	0.0249387
Marpal_utg000005g0010231	7.93594	-0.301061	0.911041	-1.05483	0.979977	0.102865	0.969614
Marpal_utg000005g0010241	35.3604	0.715842	0.318888	0.346559	1	0.284344	0.766838
Marpal_utg000005g0010251	141.924	0.383474	0.866991	0.0209447	1	-0.410241	0.733591
Marpal_utg000005g0010261	446.006	0.400494	0.438659	-0.0253495	1	0.19194	0.67574
Marpal_utg000005g0010271	1.38805	-0.577027	NA	0.963452	NA	1.39712	0.601943
Marpal_utg000005g0010281	1.39807	-1.79641	NA	-1.19625	NA	-0.223274	0.977956
Marpal_utg000005g0010291	315.034	-0.617298	0.294113	-0.043874	1	-0.175112	0.801966
Marpal_utg000005g0010301	1.26166	0.710684	NA	0.427504	NA	-1.05605	0.865456
Marpal_utg000005g0010311	12.1025	2.84931	0.366491	-0.843359	1	-5.63371	0.00747621
Marpal_utg000005g0010321	12.7352	2.02025	0.402994	0.00118056	1	-2.44291	0.243267
Marpal_utg000005g0010341	25.1012	-0.602124	0.668943	0.563897	1	-0.174321	0.902997
Marpal_utg000005g0010351	0.474229	1.91382	NA	0.257563	NA	2.17281	NA
Marpal_utg000005g0010361	103.826	-0.422802	0.519325	-0.010318	1	-0.439058	0.387613
Marpal_utg000005g0010381	5.82585	-0.690071	0.74738	-0.24721	NA	0.496679	0.809176
Marpal_utg000005g0010391	32.3794	-0.10624	0.967837	-0.737516	1	-0.740652	0.483786
Marpal_utg000005g0010401	75.8057	0.283574	0.847923	0.387459	1	-0.012473	0.996378
Marpal_utg000005g0010421	21.2803	-0.250985	0.939019	-0.382728	1	0.0563055	0.986297
Marpal_utg000005g0010431	24.7781	-0.541687	0.897165	-0.151927	1	-0.115411	0.97379
Marpal_utg000005g0010441	38.8077	-1.12491	0.522183	0.351643	1	-0.156607	0.952517
Marpal_utg000005g0010461	39.3871	-1.36805	0.60804	1.98008	0.763326	2.20966	0.111757
Marpal_utg000005g0010471	4.37616	-5.62275	0.0839994	-0.527305	NA	-2.24384	0.572975
Marpal_utg000005g0010481	0.992065	-4.52258	NA	0	NA	0.584885	NA
Marpal_utg000005g0010491	0.480195	-0.913984	NA	1.95502	NA	0.759243	NA
Marpal_utg000005g0010501	20.2945	-0.0171458	0.992701	-0.856968	0.301665	0.776537	0.206885
Marpal_utg000005g0010511	148.972	0.104059	0.951159	-0.532743	1	0.860446	0.086748
Marpal_utg000005g0010521	75.0463	-0.231082	0.713713	-0.0495946	1	-0.12866	0.840456
Marpal_utg000005g0010541	0.483943	-3.61288	NA	-2.84716	NA	0.684949	NA
Marpal_utg000005g0010551	0.329089	-1.25014	NA	-1.76752	NA	0	NA
Marpal_utg000005g0010561	0.742594	1.12654	NA	-1.41093	NA	0.768862	NA
Marpal_utg000005g0010571	89.8862	0.153985	0.845147	0.0536055	1	-0.0805709	0.906819
Marpal_utg000005g0010581	123.016	-0.307192	0.648317	0.0196519	1	-0.395095	0.332252
Marpal_utg000005g0010591	2.82525	0.870891	0.941688	0.755557	NA	4.05246	0.188109
Marpal_utg000005g0010611	1.2591	1.80575	NA	0.672373	NA	0.500554	0.927616
Marpal_utg000005g0010621	63.9679	0.0734435	0.955128	0.0461676	1	0.672239	0.101713
Marpal_utg000005g0010631	392.534	-0.33741	0.734596	0.108466	1	-1.20435	0.000279296
Marpal_utg000005g0010641	13.4505	1.0167	0.823697	-0.081698	1	1.57825	0.386665
Marpal_utg000005g0010651	111.905	0.184297	0.930873	1.07624	0.469957	1.84341	0.000180523
Marpal_utg000005g0010661	35.5031	0.320114	0.872171	0.877729	0.668767	2.67878	5.06021e-11
Marpal_utg000005g0010671	179.276	-0.160042	0.748548	-0.0351593	1	0.265571	0.336322
Marpal_utg000005g0010681	1.7021	0.578	NA	-0.389279	NA	-0.125014	0.986297
Marpal_utg000005g0010691	545.55	-0.66002	0.0262652	-0.470239	0.471458	-0.637245	0.00844974
Marpal_utg000005g0010711	111.917	-1.02444	0.00373359	-0.279876	1	-0.256943	0.657758
Marpal_utg000005g0010721	275.324	0.00322433	0.997178	0.121741	1	-0.117948	0.723298
Marpal_utg000005g0010731	56.1203	0.192742	0.869595	-0.0984288	1	-0.402701	0.487988
Marpal_utg000005g0010761	19.6819	-0.32676	0.828741	-0.0986798	1	-0.870443	0.30419
Marpal_utg000005g0010781	1428.79	1.67975	0.864752	2.42549	1	-3.54626	0.327219
Marpal_utg000005g0010801	4.91778	0.520827	0.852852	1.13659	NA	-0.412834	0.873687
Marpal_utg000005g0010811	10.798	0.302336	0.932645	0.861915	1	0.848224	0.594089
Marpal_utg000005g0010841	4.3739	0.726226	0.773679	1.02454	NA	-1.14108	0.586166
Marpal_utg000005g0010851	65.9267	0.00868537	1	-0.131514	1	-2.08315	0.419669
Marpal_utg000005g0010861	66.6154	0.34879	0.954838	-0.451292	1	-0.0602919	0.993797
Marpal_utg000005g0010871	1.45829	1.73176	NA	0.848241	NA	0.83915	0.820106
Marpal_utg000005g0010881	6.86004	5.46692	0.0282722	-1.79961	NA	0.411622	0.924388
Marpal_utg000005g0010891	5.38508	-0.602944	0.838025	-0.48188	NA	-0.661986	0.7781
Marpal_utg000005g0010901	6.42873	-0.0116376	0.998751	-0.326759	NA	-0.274819	0.918492
Marpal_utg000005g0010911	127.827	0.0655531	0.94413	-0.139249	1	-0.0456314	0.951525
Marpal_utg000005g0010921	0.880484	1.04358	NA	-0.259346	NA	0	NA
Marpal_utg000005g0010931	66.9744	-0.591455	0.265753	0.06067	1	-0.656797	0.195074
Marpal_utg000005g0010941	12.3661	0.265446	0.912088	0.0255635	1	0.509786	0.643027
Marpal_utg000005g0010951	346.651	-0.294866	0.838025	0.309186	1	0.42941	0.487795
Marpal_utg000005g0010961	10.9432	-0.131394	0.961201	0.845547	1	0.402974	0.792873
Marpal_utg000005g0010971	45.7986	-0.438551	0.859978	0.589083	1	-0.151782	0.935623
Marpal_utg000005g0010981	279.01	0.713206	NA	-0.324698	NA	0.237878	NA
Marpal_utg000005g0010991	122.419	-0.382834	0.822378	-0.237728	1	1.2057	0.0293864
Marpal_utg000005g0011001	79.1964	-0.353913	0.298904	0.0103742	1	-0.0899336	0.879244
Marpal_utg000005g0011011	36.5	-0.673207	0.454367	-0.392376	1	0.57224	0.421037
Marpal_utg000005g0011021	75.2277	-0.07521	0.950608	-0.109848	1	-0.544634	0.278508
Marpal_utg000005g0011031	4.01255	-0.248945	0.965396	-0.247665	NA	-2.37299	0.369657
Marpal_utg000005g0011041	3.07437	1.70384	0.815738	-2.02487	NA	-0.322667	0.959416
Marpal_utg000005g0011051	135.487	0.0352773	0.975387	-0.0688202	1	-0.367276	0.364945
Marpal_utg000005g0011061	249.388	-0.210883	0.828118	-0.261494	1	0.228392	0.647346
Marpal_utg000005g0011071	2777.71	-0.0300669	0.988177	-0.167268	1	0.470526	0.454727
Marpal_utg000005g0011081	59.803	0.0304797	0.983737	-0.215765	1	0.232967	0.73859
Marpal_utg000005g0011091	284.28	-0.0420102	0.968607	0.358442	1	-0.275724	0.507508
Marpal_utg000005g0011101	396.114	0.155689	0.824097	-0.192071	1	0.091323	0.845065
Marpal_utg000005g0011111	64.5077	0.00241419	1	-0.142521	1	-0.431053	0.390143
Marpal_utg000005g0011121	103.762	-0.0782876	0.939774	0.177969	1	0.178003	0.756167
Marpal_utg000005g0011131	402.501	0.303464	0.589634	-0.157159	1	0.0850652	0.87946
Marpal_utg000005g0011141	413.163	-0.0281706	0.968618	-0.0853908	1	0.00904798	0.991495
Marpal_utg000005g0011151	245.575	0.156073	0.86551	-0.0987257	1	0.194121	0.681448
Marpal_utg000005g0011161	24.8942	-0.360681	0.779375	-0.440548	1	0.549061	0.428904
Marpal_utg000005g0011171	75.8786	0.0822328	0.950095	-0.144184	1	-0.186412	0.807402
Marpal_utg000005g0011181	6206	-0.223545	0.726247	-0.0884127	1	0.209408	0.544209
Marpal_utg000005g0011191	12.7419	-0.147587	0.956666	-0.16076	1	0.611619	0.68326
Marpal_utg000005g0011201	3.75483	0.0513923	0.990044	0.466638	NA	0.842466	0.717906
Marpal_utg000005g0011211	2.10035	-0.8119	NA	1.90559	NA	-0.139419	0.978807
Marpal_utg000005g0011221	3.33596	0.134809	0.978312	0.06294	NA	-0.0238261	1
Marpal_utg000005g0011231	97.081	0.307157	0.674042	-0.0469873	1	-0.234921	0.657413
Marpal_utg000005g0011241	5686.04	-0.0748677	0.938003	-0.0516006	1	0.296332	0.363084
Marpal_utg000005g0011251	338.994	-0.105045	0.838025	-0.0211101	1	-0.0288448	0.952534
Marpal_utg000005g0011261	321.21	-0.0785938	0.909967	-0.163362	1	0.108214	0.775955
Marpal_utg000005g0011271	8.2802	1.91366	0.760192	1.37867	1	1.49744	0.575772
Marpal_utg000005g0011281	371.032	-0.117248	0.762105	0.100697	1	0.0205433	0.964719
Marpal_utg000005g0011291	806.742	-0.137584	0.935416	-0.215005	1	0.669673	0.200527
Marpal_utg000005g0011301	5.00553	1.17033	0.846909	0.0415507	NA	0.969964	0.761737
Marpal_utg000005g0011311	162.099	0.0256767	0.977529	0.0590921	1	0.00149593	1
Marpal_utg000005g0011321	0.467856	1.57153	NA	0	NA	-0.0247776	NA
Marpal_utg000005g0011331	19.3888	0.0377033	0.988145	-0.0334041	1	0.556396	0.550137
Marpal_utg000005g0011341	14866.4	-0.0336428	0.975509	0.28481	1	0.361364	0.27042
Marpal_utg000005g0011351	191.522	-0.119455	0.921994	-0.423933	1	0.458505	0.268415
Marpal_utg000005g0011361	3.78159	0.331741	0.930873	-0.158733	NA	0.0541609	0.99392
Marpal_utg000005g0011371	6.13193	-0.745388	0.834414	-0.559554	NA	0.556646	0.788937
Marpal_utg000005g0011381	64.4681	-0.0556291	0.976757	0.0683481	1	0.208814	0.841926
Marpal_utg000005g0011391	748.476	-1.3674	0.790225	-0.30799	1	-0.124735	0.983763
Marpal_utg000005g0011401	805.789	0.992033	0.874712	-0.441273	1	0.0418778	0.997126
Marpal_utg000005g0011411	149.501	-0.339988	0.721535	-0.0739716	1	-0.601275	0.1885
Marpal_utg000005g0011421	1117.62	0.195941	0.748548	-0.128529	1	0.299746	0.268996
Marpal_utg000005g0011431	547.768	0.22388	0.670965	-0.097136	1	0.371984	0.131717
Marpal_utg000005g0011441	0.708962	2.66289	NA	0	NA	-0.856661	NA
Marpal_utg000005g0011451	10.8687	-0.613473	0.80812	-0.0662396	1	1.069	0.440916
Marpal_utg000005g0011461	72.2058	-0.179903	0.882368	-0.584576	0.645501	0.391949	0.469588
Marpal_utg000005g0011481	112.807	-0.0316547	0.983486	-0.0370813	1	-0.538264	0.25814
Marpal_utg000005g0011491	92.7965	-0.0797017	0.929886	0.00708161	1	-0.42451	0.245214
Marpal_utg000005g0011511	251.208	-0.518953	0.389775	0.0552632	1	-0.329892	0.518722
Marpal_utg000005g0011521	45.8728	0.258359	0.860834	0.474859	1	2.85788	1.23107e-14
Marpal_utg000005g0011531	1.18932	1.63891	NA	0.137219	NA	3.994	0.281179
Marpal_utg000005g0011551	345.601	-0.121001	0.796366	0.00633247	1	0.0199206	0.969614
Marpal_utg000005g0011561	27.6266	-0.305855	0.832385	-0.168977	1	0.723248	0.239177
Marpal_utg000005g0011581	162.708	-0.312222	0.290838	-0.141709	1	-0.643163	0.00385009
Marpal_utg000005g0011591	0.64596	2.59692	NA	0	NA	-0.305932	NA
Marpal_utg000005g0011601	160.554	-0.117874	0.939341	0.0852826	1	-0.303367	0.678991
Marpal_utg000005g0011611	320.19	0.288417	0.689558	-0.281565	1	0.167502	0.753061
Marpal_utg000005g0011621	2.16669	0.746765	NA	-0.867542	NA	-0.518674	0.897676
Marpal_utg000005g0011631	11.0674	0.866475	0.668231	0.581814	1	0.379986	0.83805
Marpal_utg000005g0011641	174.208	0.0784765	0.934172	-0.0698532	1	-0.076155	0.905605
Marpal_utg000005g0011651	414.51	-0.254753	0.745978	0.152838	1	-0.175575	0.730582
Marpal_utg000005g0011661	3.44509	1.91425	0.609015	-0.125881	NA	-1.3917	0.582961
Marpal_utg000005g0011671	1.05419	0.903272	NA	-0.907646	NA	-0.631974	NA
Marpal_utg000005g0011681	126.613	0.0828916	0.921994	-0.189141	1	0.105413	0.844312
Marpal_utg000005g0011691	21.5671	0.56198	0.930873	0.00772297	1	2.50212	0.217803
Marpal_utg000005g0011701	457.857	-0.532412	0.824788	-0.0285468	1	2.08181	0.0020141
Marpal_utg000005g0011711	268.53	0.9217	0.0169907	0.213074	1	-0.135011	0.846416
Marpal_utg000005g0011721	113.417	0.269209	0.648839	-0.166891	1	-0.534063	0.109395
Marpal_utg000005g0011731	67.9509	-1.72789	NA	0.107275	NA	-3.98886	NA
Marpal_utg000005g0011741	73.8297	0.755932	0.899829	-1.04039	1	0.441992	0.904049
Marpal_utg000005g0011751	45.9279	1.35707	0.698319	1.9143	1	0.626013	0.80536
Marpal_utg000005g0011761	317.079	2.18408	0.221053	0.818764	1	-0.104319	0.975825
Marpal_utg000005g0011771	223.183	0.341721	0.792965	0.612075	1	0.6906	0.191471
Marpal_utg000005g0011781	92.8106	0.0806218	0.938758	-0.073321	1	-0.142249	0.831228
Marpal_utg000005g0011801	120.527	0.177653	0.867876	0.15825	1	-0.195975	0.757278
Marpal_utg000005g0011811	11.368	-1.5891	0.0122836	-0.439805	1	0.204332	0.912825
Marpal_utg000005g0011821	42.9934	-0.271142	0.838025	0.153241	1	0.345071	0.64306
Marpal_utg000005g0011831	139.093	0.380457	0.257616	0.0656779	1	-0.185764	0.660282
Marpal_utg000005g0011851	4.12241	0.226715	0.952088	0.772682	NA	0.512985	0.801394
Marpal_utg000005g0011861	223.923	0.468221	0.610072	-0.164676	1	-0.72309	0.107016
Marpal_utg000005g0011871	59.5733	-0.127844	0.931554	0.0486669	1	-0.0777367	0.949572
Marpal_utg000005g0011881	351.905	0.1479	0.825023	0.0909485	1	-0.0591747	0.910175
Marpal_utg000005g0011891	301.156	0.0927211	0.882368	-0.0700019	1	-0.0679386	0.875772
Marpal_utg000005g0011901	206.028	-0.386655	0.0772629	-0.0128721	1	0.062924	0.886285
Marpal_utg000005g0011911	4107.18	0.0983947	0.876492	-0.212013	1	-0.137655	0.632865
Marpal_utg000005g0011921	24.3262	1.41036	0.73859	-0.655848	1	-0.6883	0.820865
Marpal_utg000005g0011931	50.5296	-0.397328	0.553113	-0.00615084	1	-0.179788	0.820011
Marpal_utg000005g0011951	67.0273	-0.230179	0.884531	0.00932234	1	-0.138906	0.90503
Marpal_utg000005g0011961	1.07946	0.33857	NA	-1.16813	NA	-1.82248	NA
Marpal_utg000005g0011971	445.197	0.11001	0.881657	0.0437155	1	-0.269853	0.361323
Marpal_utg000005g0011981	2.28757	0.707734	NA	-0.578702	NA	-1.18563	0.69237
Marpal_utg000005g0011991	26.2434	-0.000623608	1	-0.153324	1	-0.279621	0.811498
Marpal_utg000005g0012001	41.6281	-0.0797486	0.958118	-0.238969	1	-0.0516322	0.971341
Marpal_utg000005g0012011	147.08	0.313281	0.542472	-0.0970236	1	-0.33281	0.372795
Marpal_utg000005g0012021	247.239	-0.427406	0.117952	-0.0760278	1	-0.190852	0.586534
Marpal_utg000005g0012031	11.1674	-0.921546	0.874514	-0.351095	1	-0.319591	0.959534
Marpal_utg000005g0012041	9.99364	-0.785975	0.910368	-2.64901	1	1.08764	0.739199
Marpal_utg000005g0012051	1.98632	-0.0541173	NA	-0.014421	NA	0.463934	0.913276
Marpal_utg000005g0012061	1122.22	-0.124607	0.895874	0.255326	1	-0.509274	0.0699221
Marpal_utg000005g0012071	547.139	0.070563	0.930873	0.167463	1	-0.657949	0.00112778
Marpal_utg000005g0012081	66.4373	-0.807247	0.775487	-0.0490744	1	-1.11054	0.460969
Marpal_utg000005g0012091	207.34	0.177687	0.873991	-0.0830307	1	-0.0712315	0.931857
Marpal_utg000005g0012101	170.198	-0.774629	0.0113479	0.147297	1	-0.18649	0.718046
Marpal_utg000005g0012111	6.73167	-0.665162	0.696413	-0.457766	NA	0.746991	0.571084
Marpal_utg000005g0012121	312.195	0.168837	0.565011	-0.0289077	1	-0.179698	0.418711
Marpal_utg000005g0012131	235.563	0.299712	0.708978	-0.0179648	1	0.906453	0.00115804
Marpal_utg000005g0012141	6.43784	0.582317	0.778667	0.49128	NA	-0.191701	0.946645
Marpal_utg000005g0012151	32.199	0.949263	0.691084	-1.02693	1	0.333475	0.864802
Marpal_utg000005g0012161	30.6266	-0.215842	0.942843	-0.83817	1	0.527865	0.699867
Marpal_utg000005g0012171	36.7249	0.0123327	0.998729	-0.952322	1	0.935542	0.425983
Marpal_utg000005g0012181	287.661	-0.193508	0.754324	0.0948432	1	0.330509	0.264162
Marpal_utg000005g0012191	109.935	-0.306845	0.743963	-0.36482	1	0.130209	0.867284
Marpal_utg000005g0012211	838.874	0.0981907	0.875441	-0.0172134	1	0.179813	0.498588
Marpal_utg000005g0012221	86.1156	0.112625	0.882368	-0.0883065	1	-0.119259	0.838885
Marpal_utg000005g0012231	74.9597	-0.0196919	0.992701	-0.326804	1	-0.626746	0.394757
Marpal_utg000005g0012241	169.995	-0.164826	0.844666	0.0139307	1	0.188979	0.679274
Marpal_utg000005g0012251	58.2009	0.0795877	0.969565	0.159383	1	-0.668631	0.415139
Marpal_utg000005g0012261	46.8185	-0.476532	0.381405	0.0562429	1	-0.785204	0.0898142
Marpal_utg000005g0012271	699.938	0.0739683	0.988829	0.683824	1	0.83863	0.675199
Marpal_utg000005g0012281	172.538	-0.83877	0.682127	0.763791	1	1.59115	0.0612348
Marpal_utg000005g0012301	70.3805	0.414023	0.855121	-0.20948	1	0.633105	0.50344
Marpal_utg000005g0012311	122.577	-0.057748	0.961918	0.11432	1	-0.554166	0.183821
Marpal_utg000005g0012331	49.8779	-0.128394	0.939341	-0.113263	1	0.0471242	0.975927
Marpal_utg000005g0012341	3.18402	-1.9882	0.314712	-0.0409833	NA	0.834166	0.841596
Marpal_utg000005g0012351	4.68769	0.226307	0.968412	-0.142631	NA	-3.26145	0.149307
Marpal_utg000005g0012361	6.77304	0.330025	0.929138	-0.681348	NA	1.15756	0.365989
Marpal_utg000005g0012371	487.45	-0.105336	0.838025	0.127562	1	-0.39113	0.0332124
Marpal_utg000005g0012381	1.07494	0.762285	NA	0	NA	0.384579	NA
Marpal_utg000005g0012391	188.217	0.955135	0.0177447	0.129922	1	-0.0513169	0.958025
Marpal_utg000005g0012401	60.192	0.0556023	0.975509	-0.30805	1	-0.807321	0.143039
Marpal_utg000005g0012411	51.5604	-0.810182	0.493189	-0.652582	1	-0.481382	0.647142
Marpal_utg000005g0012421	75.5039	0.609218	0.736905	0.22449	1	0.385201	0.740171
Marpal_utg000005g0012431	14	0.403942	0.786692	-0.0225097	1	0.411819	0.665784
Marpal_utg000005g0012441	751.338	0.0195519	0.984257	0.170587	1	0.46561	0.0618695
Marpal_utg000005g0012451	615.485	0.00125972	1	0.0164221	1	-0.0802587	0.842824
Marpal_utg000005g0012461	337.349	-0.909158	0.69853	-0.0488423	1	-0.630494	0.68326
Marpal_utg000005g0012471	389.66	0.648959	NA	-0.310116	NA	0.276875	NA
Marpal_utg000005g0012481	44.3506	-0.0137052	0.993314	0.0750845	1	-0.220527	0.79973
Marpal_utg000005g0012491	957.991	0.627844	0.193026	0.333541	1	-0.500181	0.178202
Marpal_utg000005g0012501	37.6742	0.518046	0.7649	-0.425659	1	-0.263362	0.844312
Marpal_utg000005g0012511	58.0071	-0.167134	0.859978	0.00748725	1	0.324665	0.518722
Marpal_utg000005g0012531	1135.6	0.170066	0.86602	-0.0645198	1	-0.161541	0.758856
Marpal_utg000005g0012541	128.222	-1.47366	0.0939039	-0.180088	1	0.779562	0.370515
Marpal_utg000005g0012551	777.997	-0.416397	0.378088	0.150067	1	-0.126372	0.810945
Marpal_utg000005g0012561	4.58647	0.821863	0.911565	-1.01457	NA	-0.875849	0.846196
Marpal_utg000005g0012571	54.0242	0.8659	0.451283	0.670946	1	4.42269	2.5546e-21
Marpal_utg000005g0012581	70.6605	0.157649	0.903339	-0.00276634	1	1.17684	0.000821507
Marpal_utg000005g0012591	42.7945	-0.128342	0.921994	0.0781173	1	-0.307445	0.678209
Marpal_utg000005g0012601	100.696	0.0877167	0.930664	-0.0812937	1	0.099065	0.87946
Marpal_utg000005g0012611	0.529577	0.127153	NA	2.25134	NA	0.692628	NA
Marpal_utg000005g0012621	48.6262	-0.339833	0.762105	0.0403667	1	-0.880784	0.115726
Marpal_utg000005g0012631	117.503	-0.797238	0.389828	-0.444439	1	-0.955356	0.100957
Marpal_utg000005g0012641	10.5923	-0.101521	0.967706	0.0216934	1	-0.659433	0.56812
Marpal_utg000005g0012651	19.9624	0.878723	0.845061	-0.0834232	1	-1.01	0.647767
Marpal_utg000005g0012661	801.21	0.0968835	0.804369	-0.0410894	1	0.0768556	0.763757
Marpal_utg000005g0012671	146.672	0.359204	0.496237	0.27855	1	0.00750401	0.996388
Marpal_utg000005g0012681	89.1415	-0.286874	0.83251	0.197605	1	0.129204	0.900115
Marpal_utg000005g0012691	1.65484	-0.553809	NA	0.248434	NA	-1.58154	0.605375
Marpal_utg000005g0012701	21.6095	-1.13303	0.894462	-0.451866	1	-3.73698	0.261858
Marpal_utg000005g0012711	22.9159	1.54872	0.714341	0.125619	1	0.968341	0.718335
Marpal_utg000005g0012721	571.538	0.0317778	0.971322	0.123284	1	0.288288	0.327099
Marpal_utg000005g0012731	135.753	-0.188995	0.706838	0.0185174	1	0.0786073	0.881316
Marpal_utg000005g0012751	60.1109	0.101749	0.921994	-0.0905163	1	-0.139885	0.844312
Marpal_utg000005g0012761	144.374	0.455343	0.49459	-0.330968	1	-0.110686	0.89006
Marpal_utg000005g0012771	125.334	0.128491	0.875441	-0.274634	1	-0.133408	0.809176
Marpal_utg000005g0012781	7733.03	-0.0399364	0.971969	-0.0714604	1	0.245645	0.549353
Marpal_utg000005g0012791	47.6207	-0.56223	0.438745	0.33074	1	-0.0990126	0.929949
Marpal_utg000005g0012801	15.8412	-0.0497325	0.983486	0.188673	1	0.0619549	0.975927
Marpal_utg000005g0012811	2.09787	-0.491187	NA	-0.0650688	NA	-0.454266	0.90598
Marpal_utg000005g0012821	1.78202	-2.11931	NA	0.552886	NA	-0.942522	0.782652
Marpal_utg000005g0012831	66.7	-0.302662	0.792625	-0.936725	0.0979628	-0.680361	0.18765
Marpal_utg000005g0012841	243.568	-0.115768	0.910368	-0.105009	1	-0.440892	0.203061
Marpal_utg000005g0012851	25.739	-0.347505	0.900015	-0.671808	1	0.867779	0.439523
Marpal_utg000005g0012861	6.3526	2.16965	0.706838	1.28189	NA	5.93952	5.18449e-05
Marpal_utg000005g0012871	4.81143	1.60788	0.837675	3.49409	NA	6.80951	3.28443e-05
Marpal_utg000005g0012881	153.201	0.188459	0.85083	-0.00915047	1	-0.0629637	0.939935
Marpal_utg000005g0012891	21.4958	1.54914	0.827151	-1.44863	1	1.16741	0.763757
Marpal_utg000005g0012901	1278.64	-0.160725	0.876492	-0.134982	1	-0.344396	0.378675
Marpal_utg000005g0012911	53.4618	1.65264	0.129775	2.338	0.0208504	4.93386	7.96265e-16
Marpal_utg000005g0012921	15.7033	-0.314585	0.842111	0.0294099	1	0.118318	0.932141
Marpal_utg000005g0012931	10.0599	-0.738459	0.793868	1.32808	0.968606	2.0137	0.007239
Marpal_utg000005g0012941	9.68695	-0.225044	0.947601	0.61341	1	-0.260886	0.913955
Marpal_utg000005g0012961	16.8655	5.068	0.0694401	5.58099	0.0575479	8.54924	2.24045e-07
Marpal_utg000005g0012971	4.71969	3.215	0.408577	2.66427	NA	6.70458	4.19166e-05
Marpal_utg000005g0012981	5.49641	3.93184	0.362867	2.55994	NA	6.86585	0.000965879
Marpal_utg000005g0012991	1.63157	1.56007	NA	0	NA	5.29856	0.566581
Marpal_utg000005g0013001	24.3283	2.25319	0.272424	4.68319	0.0834659	7.16992	6.56962e-10
Marpal_utg000005g0013011	20.7431	5.01431	0.110026	5.31986	0.147649	8.89887	4.84193e-07
Marpal_utg000005g0013021	6.29558	2.66453	0.596367	-1.63905	NA	6.36269	0.000302133
Marpal_utg000005g0013031	1.22717	0	NA	-0.545579	NA	4.88622	0.488219
Marpal_utg000005g0013041	1.53461	0.870867	NA	-2.38855	NA	5.1641	0.5964
Marpal_utg000005g0013051	7.33538	3.535	0.226333	3.24527	0.458744	6.49212	3.78261e-06
Marpal_utg000005g0013061	27.8193	5.28116	0.0203056	5.4851	0.0195261	9.28178	4.14473e-11
Marpal_utg000005g0013071	11.2572	1.60588	0.858853	3.65966	0.939439	8.08953	3.0797e-05
Marpal_utg000005g0013081	15.865	2.009	0.161216	2.04412	0.151691	5.19746	1.00244e-13
Marpal_utg000005g0013091	0.453767	-0.0908991	NA	-0.512242	NA	-0.54812	NA
Marpal_utg000005g0013101	55.8292	5.92544	0.00460779	3.91313	0.171735	10.3761	2.97749e-14
Marpal_utg000005g0013121	2.08516	2.24437	NA	2.33779	NA	5.5499	0.0597495
Marpal_utg000005g0013131	15.082	4.50831	0.206513	4.78725	0.327004	8.4464	4.14098e-06
Marpal_utg000005g0013141	10.0311	0.293362	0.958118	1.44417	1	6.15397	1.86355e-06
Marpal_utg000005g0013151	0.508519	-0.778432	NA	2.85108	NA	1.41065	NA
Marpal_utg000005g0013161	2.26286	0.924643	NA	0.617662	NA	0.960551	0.74366
Marpal_utg000005g0013171	229.08	-0.0195788	0.990031	-0.601774	0.724464	-0.780664	0.0439747
Marpal_utg000005g0013181	3.59718	-0.0956048	0.983486	-0.214195	NA	1.29458	0.47519
Marpal_utg000005g0013191	391.148	-0.0513798	0.964168	0.28962	1	0.111143	0.865028
Marpal_utg000005g0013201	74.9799	0.246765	0.743298	0.114866	1	-0.174313	0.784681
Marpal_utg000005g0013211	330.979	0.148466	0.879582	0.441817	0.851533	-0.205067	0.668533
Marpal_utg000005g0013221	34.9438	0.34421	0.80812	0.111147	1	1.92346	8.17091e-06
Marpal_utg000005g0013231	14.064	2.46496	0.285967	0.201962	1	1.02412	0.632346
Marpal_utg000005g0013241	511.94	-0.244067	0.629275	0.165136	1	0.0850827	0.853201
Marpal_utg000005g0013251	322.375	0.546606	0.0582895	-0.406891	0.573634	0.0250744	0.972443
Marpal_utg000005g0013271	421.722	0.758921	NA	-0.100228	NA	0.224134	NA
Marpal_utg000005g0013281	205.476	-0.988876	0.844227	-0.22614	1	0.842308	0.7781
Marpal_utg000005g0013291	482.595	0.174973	0.834414	0.24801	1	-0.152057	0.742821
Marpal_utg000005g0013301	6.22616	0.114657	0.974172	-0.22561	NA	0.394889	0.851173
Marpal_utg000005g0013311	1.70187	-0.204046	NA	-1.13347	NA	1.12595	0.734457
Marpal_utg000005g0013331	977.438	0.224163	0.464713	0.014524	1	-0.403773	0.0119272
Marpal_utg000005g0013341	70.6086	-0.0147635	0.988719	-0.0830397	1	-0.0232929	0.981994
Marpal_utg000005g0013351	72.6597	-0.790688	0.180524	0.138799	1	0.126767	0.902997
Marpal_utg000005g0013361	59.3786	0.703733	0.84375	0.0972106	1	-0.225884	0.932152
Marpal_utg000005g0013381	4.02277	-1.30687	0.802283	0.363612	NA	1.77893	0.620666
Marpal_utg000005g0013391	137.706	0.282778	0.762105	0.270809	1	-0.833304	0.0187843
Marpal_utg000005g0013401	3.74448	0.802092	0.843478	1.02857	NA	-0.774883	0.754374
Marpal_utg000005g0013411	96.5845	-0.0113024	0.990086	0.0284191	1	0.100204	0.863119
Marpal_utg000005g0013421	0.877396	3.20006	NA	0.172515	NA	2.17283	NA
Marpal_utg000005g0013431	44.1015	0.365313	0.837675	0.716777	1	0.474405	0.5747
Marpal_utg000005g0013441	77.2178	0.771216	0.280165	0.345694	1	0.133114	0.901259
Marpal_utg000005g0013451	10.3862	3.5875	0.240446	2.5941	0.933184	6.42544	3.85146e-07
Marpal_utg000005g0013461	9.49234	-1.05194	0.444677	-0.299324	1	0.491481	0.711048
Marpal_utg000005g0013471	121.826	0.163328	0.891376	0.079217	1	-0.584313	0.159337
Marpal_utg000005g0013481	1.00141	-0.61801	NA	0.493404	NA	-0.741906	NA
Marpal_utg000005g0013491	0.813825	3.1662	NA	-1.20509	NA	0.767844	NA
Marpal_utg000005g0013501	3.13897	-0.564889	0.928709	-0.977992	NA	-1.68411	0.583249
Marpal_utg000005g0013511	29.183	6.33396	0.00163962	-3.00514	1	0.212227	0.966525
Marpal_utg000005g0013521	95.256	4.0034	0.0296771	-2.46084	0.765181	-3.90229	0.0100383
Marpal_utg000005g0013531	224.216	0.0204884	0.989495	0.127671	1	-0.80374	0.0388816
Marpal_utg000005g0013551	127.93	0.0232146	0.983486	-0.0668985	1	0.416375	0.224605
Marpal_utg000005g0013561	70.6797	-0.136874	0.930664	-0.177491	1	-0.0328955	0.98306
Marpal_utg000005g0013581	62.675	-0.17321	0.929379	0.608465	1	1.56811	0.00057098
Marpal_utg000005g0013591	56.4765	0.187534	0.768027	-0.186723	1	0.599589	0.0473944
Marpal_utg000005g0013601	93.8147	-0.962339	NA	-0.0665229	NA	2.71506	NA
Marpal_utg000005g0013611	107.42	1.09346	0.875604	-0.0993584	1	-0.133093	0.983763
Marpal_utg000005g0013631	133.309	0.122827	0.923705	-0.2307	1	-0.212903	0.734457
Marpal_utg000005g0013641	130.349	-0.196191	0.762105	0.03364	1	0.149816	0.758504
Marpal_utg000005g0013651	15.9848	-0.163204	0.950095	0.135571	1	0.223841	0.903023
Marpal_utg000005g0013661	0.367917	-0.294831	NA	-2.21617	NA	-0.565885	NA
Marpal_utg000005g0013671	166.843	-0.159705	0.759652	0.0396153	1	-0.253384	0.407474
Marpal_utg000005g0013681	26.7811	0.189912	0.89236	0.0640574	1	-0.0558473	0.969614
Marpal_utg000005g0013691	712.653	-0.0164634	0.979106	0.130822	1	0.24813	0.176249
Marpal_utg000005g0013701	80.9242	-0.125224	0.877947	-0.288246	1	0.113979	0.852662
Marpal_utg000005g0013711	448.419	-0.378993	0.57562	-0.0564609	1	-0.133194	0.834203
Marpal_utg000006g0013721	2.99389	-1.16364	0.882368	-0.168233	NA	0.14518	0.989159
Marpal_utg000006g0013731	4.60554	-0.81981	0.907348	-1.1857	NA	1.11476	0.743736
Marpal_utg000006g0013741	60.8881	-0.129178	0.896432	-0.21268	1	0.310004	0.583222
Marpal_utg000006g0013751	372.265	0.102508	0.895697	-0.162577	1	0.0429242	0.942828
Marpal_utg000006g0013761	1.89648	0.814719	NA	0	NA	-0.465881	0.940052
Marpal_utg000006g0013781	6.12701	1.05734	0.635783	-0.177934	NA	-0.810012	0.669461
Marpal_utg000006g0013791	12.5195	-0.396862	0.846909	-0.209075	1	-0.747694	0.617056
Marpal_utg000006g0013801	318.861	0.0116548	0.990686	-0.0623792	1	0.311796	0.32973
Marpal_utg000006g0013811	4.80951	-0.584061	0.924474	-0.669542	NA	-1.92988	0.463203
Marpal_utg000006g0013821	226.497	-0.0176161	0.988719	-0.0363788	1	-0.0454464	0.957121
Marpal_utg000006g0013831	96.4409	0.390081	0.943434	-0.567826	1	-0.406123	0.898638
Marpal_utg000006g0013841	83.274	-1.01674	0.83243	0.107041	1	-0.0335246	0.998131
Marpal_utg000006g0013851	120.357	-0.494156	0.318386	-0.115975	1	0.449235	0.259744
Marpal_utg000006g0013861	78.077	-0.0076988	0.992701	-0.11608	1	-0.178874	0.707983
Marpal_utg000006g0013871	6.75438	-0.448006	0.873991	-0.690128	NA	-0.672153	0.7781
Marpal_utg000006g0013881	35.9688	-0.454197	0.958118	-0.0911556	1	-2.32892	0.511149
Marpal_utg000006g0013891	39.807	2.16849	0.565011	1.35934	1	-0.598417	0.867284
Marpal_utg000006g0013901	84.4288	-0.0104664	0.990442	-0.0455814	1	0.0955753	0.865889
Marpal_utg000006g0013911	1292.87	0.41736	0.551724	-0.0677922	1	-0.191502	0.737472
Marpal_utg000006g0013921	330.091	0.481044	0.678199	0.72187	0.861613	0.387686	0.576838
Marpal_utg000006g0013931	1126.8	-0.480965	0.954027	-0.0683577	1	0.395823	0.944127
Marpal_utg000006g0013941	1565.58	1.61065	0.754208	-0.511905	1	0.253723	0.959244
Marpal_utg000006g0013961	39.5559	-0.703877	0.86602	0.227131	1	0.539506	0.82869
Marpal_utg000006g0013971	31.5475	1.23268	0.749669	-1.6779	1	0.936842	0.669461
Marpal_utg000006g0013981	4.90453	0.0509984	0.990407	-0.00219795	NA	0.48289	0.852327
Marpal_utg000006g0014001	0.330951	-0.0908998	NA	-0.535921	NA	-0.67975	NA
Marpal_utg000006g0014011	2.69715	1.36085	0.762105	1.11023	NA	1.93813	0.363794
Marpal_utg000006g0014021	121.069	0.820727	0.440354	0.569333	1	-0.315298	0.762151
Marpal_utg000006g0014041	52.7917	0.0905296	0.946971	-0.00170544	1	-0.520061	0.375546
Marpal_utg000006g0014051	11.9902	0.353804	0.856277	0.30482	1	0.158182	0.927513
Marpal_utg000006g0014061	5.71139	0.0331093	0.994855	0.112624	NA	1.91809	0.0694225
Marpal_utg000006g0014071	15.3458	-0.825408	0.920808	0.0331374	1	0	1
Marpal_utg000006g0014081	19.7005	2.19943	0.605409	1.09122	1	-0.510042	0.902948
Marpal_utg000006g0014091	0.348281	1.584	NA	-0.229503	NA	0.266865	NA
Marpal_utg000006g0014101	88.1678	-0.421032	0.860615	0.715587	1	1.54862	0.0429516
Marpal_utg000006g0014111	346.238	-0.0291694	0.984658	0.00421122	1	-0.303237	0.586158
Marpal_utg000006g0014121	188.574	-0.158189	0.731322	0.00919307	1	0.0782145	0.860157
Marpal_utg000006g0014131	292.052	0.200395	0.859978	-0.226148	1	-0.689502	0.0638224
Marpal_utg000006g0014141	80.8252	0.277436	0.648695	0.0758222	1	-0.083254	0.909749
Marpal_utg000006g0014151	299.348	-0.346199	0.214327	0.129987	1	-0.0958513	0.817623
Marpal_utg000006g0014161	7.9706	-0.238846	0.921473	-0.704519	1	-1.17517	0.41622
Marpal_utg000006g0014171	83.4875	-0.394457	0.662396	0.43525	1	0.423515	0.451682
Marpal_utg000006g0014191	165.248	-0.595742	0.281758	0.0934931	1	0.378083	0.464861
Marpal_utg000006g0014201	10.1214	1.50718	0.760687	0.127644	1	0.840037	0.798867
Marpal_utg000006g0014211	279.665	0.0374719	0.956395	0.0224796	1	-0.171675	0.590147
Marpal_utg000006g0014231	148.31	0.293731	0.600698	-0.264746	1	0.35443	0.30745
Marpal_utg000006g0014241	62.716	0.153347	0.946592	-0.2115	1	-0.374895	0.7133
Marpal_utg000006g0014251	32.9787	3.00374	0.077018	-1.0491	1	0.0118014	1
Marpal_utg000006g0014261	17.7498	-0.0689169	0.986997	-0.173507	1	-1.34795	0.409864
Marpal_utg000006g0014271	62.7025	1.09987	0.703201	0.449991	1	-0.452557	0.836443
Marpal_utg000006g0014281	971.073	0.089949	0.888074	0.12156	1	0.124622	0.678991
Marpal_utg000006g0014291	0.954566	1.11803	NA	0	NA	0.0774537	NA
Marpal_utg000006g0014311	188.822	-0.208512	0.762105	0.202775	1	0.19724	0.64062
Marpal_utg000006g0014321	1576.51	-0.0359199	0.975509	0.0183514	1	0.110215	0.853677
Marpal_utg000006g0014331	3.5665	2.10256	0.56471	1.28246	NA	1.27832	0.635995
Marpal_utg000006g0014341	193.857	0.0384193	0.981326	-0.0398184	1	-0.225488	0.735627
Marpal_utg000006g0014361	54.1279	-0.103524	0.958537	0.173854	1	-0.445243	0.643227
Marpal_utg000006g0014371	186.671	-0.0996346	0.900451	-0.0344664	1	-0.0418691	0.950028
Marpal_utg000006g0014381	123.971	0.204802	0.84375	-0.132106	1	-0.316771	0.535492
Marpal_utg000006g0014391	73.0252	-0.178799	0.78999	-0.0265545	1	-0.093671	0.89006
Marpal_utg000006g0014401	174.217	-0.14444	0.778523	-0.214628	1	0.25375	0.37492
Marpal_utg000006g0014411	367.694	0.0105318	0.992701	-0.154094	1	-0.159047	0.759485
Marpal_utg000006g0014421	40.7932	-1.20169	0.909564	-0.493172	1	1.91755	0.687099
Marpal_utg000006g0014431	41.6406	1.03594	NA	0.129775	NA	-0.0766649	NA
Marpal_utg000006g0014441	7.97102	-0.39073	0.854938	0.21252	1	1.23435	0.134983
Marpal_utg000006g0014451	1401.11	-1.10339	0.650728	-0.0204874	1	-1.3217	0.286939
Marpal_utg000006g0014461	1473.34	1.28805	0.813485	-0.273336	1	-0.484383	0.900179
Marpal_utg000006g0014471	349.431	-0.145486	0.85201	-0.0447151	1	-0.562315	0.0303855
Marpal_utg000006g0014481	331.802	0.289314	0.760687	-0.339729	1	-0.520909	0.204641
Marpal_utg000006g0014491	7.98585	0.714531	0.897421	0.131207	1	1.58421	0.449816
Marpal_utg000006g0014501	7.1406	-0.39335	0.905911	-0.668264	NA	1.64654	0.0797493
Marpal_utg000006g0014511	182.753	0.14179	0.929379	0.107127	1	-0.624923	0.214189
Marpal_utg000006g0014521	415.266	-0.00749611	0.991597	-0.0351946	1	-0.105119	0.738093
Marpal_utg000006g0014531	2.62232	3.03058	0.392892	1.06683	NA	0.337495	0.933051
Marpal_utg000006g0014541	101.861	-0.0352355	0.981184	0.401685	1	-0.384215	0.465995
Marpal_utg000006g0014551	237.39	0.168114	0.762397	0.0408636	1	-0.104436	0.810105
Marpal_utg000006g0014561	7.0591	0.565607	0.838025	0.0712346	NA	0.546381	0.760218
Marpal_utg000006g0014571	301.922	0.358088	0.337082	-0.00323634	1	-0.204317	0.567654
Marpal_utg000006g0014581	539.36	0.282279	0.793868	-0.133824	1	0.209749	0.74366
Marpal_utg000006g0014601	33.4961	-0.210895	0.869989	-0.105602	1	-0.0941968	0.945054
Marpal_utg000006g0014611	1167.9	0.0519988	0.888081	-0.00633914	1	-0.0344865	0.893508
Marpal_utg000006g0014621	73.6288	-0.295367	0.717797	-0.286136	1	0.351821	0.460958
Marpal_utg000006g0014631	33.7805	0.302658	0.849201	0.208323	1	0.225843	0.83277
Marpal_utg000006g0014641	57.0772	0.35936	0.543601	0.0649471	1	0.454337	0.258958
Marpal_utg000006g0014651	126.111	-0.505056	0.452203	-0.192435	1	-0.413727	0.431566
Marpal_utg000006g0014671	7.8775	-0.637491	0.782188	-0.478258	1	-0.556746	0.850767
Marpal_utg000006g0014681	120.51	-0.147233	0.812722	-0.072585	1	0.28074	0.38894
Marpal_utg000006g0014691	67.5175	-0.118633	0.882386	0.174204	1	0.25744	0.586602
Marpal_utg000006g0014701	143.064	0.344747	0.838025	-0.57027	1	0.230102	0.825387
Marpal_utg000006g0014721	2.6797	0.930591	0.824113	1.15392	NA	0.244602	0.954546
Marpal_utg000006g0014731	154.678	0.202148	0.876025	0.390396	1	-0.163836	0.835014
Marpal_utg000006g0014741	77.3369	-0.979485	0.814549	0.0811883	1	-0.689457	0.830709
Marpal_utg000006g0014751	110.53	0.869481	NA	-0.428417	NA	0.259734	NA
Marpal_utg000006g0014761	279.769	0.106873	0.885525	-0.158539	1	-0.0981309	0.83447
Marpal_utg000006g0014771	1.75159	-2.49349	NA	0.284927	NA	1.29727	0.699007
Marpal_utg000006g0014781	23.8008	0.379652	0.698715	0.159772	1	-0.173594	0.872844
Marpal_utg000006g0014791	204.228	0.0404758	0.941924	-0.032575	1	-0.133489	0.667684
Marpal_utg000006g0014801	67.1037	-0.0398315	0.983486	0.0332882	1	-0.378742	0.635565
Marpal_utg000006g0014811	372.966	-0.289352	0.696111	0.0546572	1	0.0885358	0.895086
Marpal_utg000006g0014831	211.721	0.184154	0.847923	-0.122469	1	-0.431293	0.260594
Marpal_utg000006g0014841	93.9315	0.29439	0.830382	0.178377	1	-0.344919	0.63729
Marpal_utg000006g0014851	247.636	-0.0369539	0.984257	0.519349	1	-0.6402	0.222824
Marpal_utg000006g0014861	464.852	0.318438	0.00123721	0.0336238	1	-0.457326	2.12698e-05
Marpal_utg000006g0014881	146.095	0.0915678	0.863669	-0.116287	1	-0.0447928	0.931637
Marpal_utg000006g0014891	175.053	0.0422858	0.954044	-0.304438	0.812424	-0.0745833	0.879844
Marpal_utg000006g0014901	219.114	-0.256945	0.788644	0.0437347	1	-0.233721	0.68326
Marpal_utg000006g0014921	3.93272	-0.618238	0.882368	1.04319	NA	-0.437952	0.897606
Marpal_utg000006g0014941	295.822	-0.0906532	0.912088	-0.270443	1	-0.14708	0.715962
Marpal_utg000006g0014951	15.0578	0.495825	0.846909	0.675597	1	1.60516	0.0563667
Marpal_utg000006g0014971	601.809	0.222845	0.714341	-0.0882337	1	-0.49395	0.0457101
Marpal_utg000006g0014991	233.875	0.0286228	0.966563	0.154431	1	0.0993271	0.792164
Marpal_utg000006g0015001	299.5	0.0421465	0.952149	-0.0738532	1	1.06364	2.23189e-11
Marpal_utg000006g0015011	54.1482	0.0984022	0.929643	-0.26091	1	0.23458	0.707471
Marpal_utg000006g0015021	191.032	-0.254455	0.736905	-0.190205	1	0.000609805	1
Marpal_utg000006g0015031	92.3841	2.57797	0.166953	-0.535199	1	-0.650825	0.775699
Marpal_utg000006g0015041	51.751	0.835453	0.59405	0.0848662	1	0.489746	0.687618
Marpal_utg000006g0015051	15.7545	-0.256606	0.913298	0.184448	1	-0.576521	0.683081
Marpal_utg000006g0015061	32.8661	-0.421435	0.838193	-0.128927	1	-0.0612402	0.975927
Marpal_utg000006g0015071	170.416	0.165533	0.802711	-0.0313176	1	-0.130588	0.776031
Marpal_utg000006g0015081	537.69	0.0810249	0.895697	0.00951764	1	0.0446853	0.918394
Marpal_utg000006g0015091	125.016	-0.224593	0.759933	0.116583	1	-0.380838	0.34377
Marpal_utg000007g0015111	14.8323	0.0814357	0.991936	0.437159	1	0.319337	0.944504
Marpal_utg000007g0015121	17.3273	-1.67517	0.792965	-0.150565	1	-3.79438	0.204713
Marpal_utg000007g0015131	51.0668	-0.172057	0.903419	-0.22316	1	0.172162	0.852248
Marpal_utg000007g0015141	189.394	-0.0907519	0.9025	0.0633672	1	0.157787	0.68326
Marpal_utg000007g0015151	244.776	-0.260791	0.762105	-0.103252	1	-0.0927952	0.900179
Marpal_utg000007g0015161	1458.26	-0.0401141	0.990495	0.0541942	1	-1.89082	0.0118416
Marpal_utg000007g0015171	945.001	2.02199	0.650425	-0.256586	1	-1.03883	0.742088
Marpal_utg000007g0015181	1.91906	0.813248	NA	-1.1857	NA	-1.46132	0.738583
Marpal_utg000007g0015201	178.102	-0.19842	0.837675	-0.238287	1	0.207489	0.697744
Marpal_utg000007g0015211	1599.31	0.0312901	0.972205	0.0940084	1	0.0874054	0.851141
Marpal_utg000007g0015231	699.28	-0.120952	0.901349	-0.369641	1	0.593072	0.0281264
Marpal_utg000007g0015241	1.62616	2.1889	NA	0.615118	NA	1.09001	0.852327
Marpal_utg000007g0015251	419.807	-0.38719	0.846909	-0.417212	1	0.310701	0.779541
Marpal_utg000007g0015261	1.71573	1.24569	NA	-0.467432	NA	0.273525	0.955806
Marpal_utg000007g0015271	2.48178	-1.49456	NA	0.589073	NA	0.378849	0.941467
Marpal_utg000007g0015291	131.731	-0.0514262	0.966484	0.0739847	1	-0.26481	0.637517
Marpal_utg000007g0015301	145.427	-0.375801	0.521855	0.00704981	1	-0.158477	0.793315
Marpal_utg000007g0015311	215.224	0.23502	0.607663	0.0929228	1	-0.493007	0.0468609
Marpal_utg000007g0015341	58.0923	0.103092	0.908341	-0.0302321	1	-0.167381	0.79047
Marpal_utg000007g0015351	37.1793	0.0517833	0.962628	0.136934	1	0.100016	0.91582
Marpal_utg000007g0015361	188.135	-0.0222989	0.980178	0.148629	1	0.279027	0.372801
Marpal_utg000007g0015371	28.3034	0.0915039	0.972205	0.596747	1	-0.0340081	0.990768
Marpal_utg000007g0015381	3.45109	-1.92575	0.279632	1.32985	NA	2.64706	0.0801244
Marpal_utg000007g0015391	512.713	0.393887	0.80475	-0.497277	1	1.24615	0.0120587
Marpal_utg000007g0015401	37.3977	-0.206138	0.915642	-0.342559	1	0.471309	0.588012
Marpal_utg000007g0015411	93.1426	-0.00778631	0.9935	0.0998689	1	0.180251	0.708766
Marpal_utg000007g0015421	81.798	0.0108661	0.992701	0.00425071	1	-0.619746	0.0870283
Marpal_utg000007g0015431	159.078	-0.0110964	0.98941	0.018974	1	0.730489	0.000129298
Marpal_utg000007g0015441	130.156	-1.14668	0.000222708	-0.112576	1	-0.332521	0.472817
Marpal_utg000008g0015481	204.832	0.862564	0.503408	0.844235	1	0.720496	0.390777
Marpal_utg000008g0015491	273.461	-0.00528181	0.992701	-0.0662501	1	0.175739	0.414778
Marpal_utg000008g0015501	175.017	0.0736435	0.933856	-0.331997	1	-0.420794	0.186744
Marpal_utg000008g0015511	198.846	-0.00772197	0.995074	0.158075	1	0.367146	0.271854
Marpal_utg000008g0015521	59.8992	-0.296849	0.698344	0.0520877	1	-0.0405738	0.971893
Marpal_utg000008g0015531	95.4094	-0.165627	0.907922	-0.173162	1	-0.715992	0.136291
Marpal_utg000008g0015541	174.773	0.208919	0.896432	0.332799	1	0.586134	0.297289
Marpal_utg000008g0015551	455.739	0.0954968	0.930775	-0.345862	1	0.226339	0.612559
Marpal_utg000008g0015561	202.202	-0.0287683	0.967062	0.0663446	1	0.805457	2.57935e-06
Marpal_utg000008g0015571	359.431	0.177008	0.890311	-0.405026	1	0.176347	0.798867
Marpal_utg000008g0015581	42.7699	0.674567	0.913354	1.62133	1	3.92166	0.0150242
Marpal_utg000008g0015591	64.7716	-0.257091	0.838025	0.0136416	1	1.60503	6.10208e-06
Marpal_utg000008g0015601	241.426	-0.218577	0.762105	-0.0777767	1	0.165994	0.738583
Marpal_utg000008g0015611	52.666	0.021876	0.989656	-0.0732627	1	-0.52783	0.394419
Marpal_utg000008g0015621	1062.53	0.0915865	0.968607	-0.275415	1	0.68261	0.370176
Marpal_utg000008g0015631	78.7061	0.0386199	0.981527	-0.043521	1	0.0145269	0.994154
Marpal_utg000008g0015641	47.955	0.0261802	0.982688	-0.109756	1	-0.00806146	0.997126
Marpal_utg000008g0015671	560.113	-0.364988	0.335125	0.0430014	1	-0.13145	0.750839
Marpal_utg000008g0015701	28.8577	2.51559	0.000750951	0.651828	1	-0.043756	0.984476
Marpal_utg000008g0015711	30.2662	0.317338	0.845147	0.541477	1	0.216908	0.853943
Marpal_utg000008g0015721	1.20689	1.46266	NA	-0.415642	NA	2.77628	0.44854
Marpal_utg000008g0015731	417.369	-0.0340469	0.975101	-0.115241	1	-0.111204	0.842535
Marpal_utg000008g0015741	141.351	0.139674	0.867267	0.136489	1	-0.552483	0.0669953
Marpal_utg000008g0015751	15.3911	-0.146611	0.958363	0.207415	1	-4.83117	0.000641534
Marpal_utg000008g0015761	798.799	0.0710913	0.942381	-0.235949	1	0.314988	0.350723
Marpal_utg000008g0015771	246.263	-0.0556468	0.937766	-0.0886598	1	-0.201436	0.527757
Marpal_utg000008g0015781	1085.66	0.0461727	0.935949	0.190232	1	-0.390681	0.0122692
Marpal_utg000008g0015791	95.2434	-0.10063	0.912088	0.0375976	1	-0.158286	0.778823
Marpal_utg000008g0015801	142.162	1.36343	0.651352	0.0645853	1	-0.227947	0.941505
Marpal_utg000008g0015811	34.5537	-1.46672	0.709007	-0.349572	1	-0.370155	0.931039
Marpal_utg000008g0015821	136.797	-0.677024	0.605409	-0.138317	1	0.124318	0.933631
Marpal_utg000008g0015831	150.642	0.0535814	0.945249	0.0156226	1	-0.209095	0.578587
Marpal_utg000008g0015841	15.3185	-0.40453	0.820075	-0.257806	1	0.556514	0.61362
Marpal_utg000008g0015851	96.7535	-0.566141	0.834414	-0.385402	1	0.487029	0.743209
Marpal_utg000008g0015861	1.82307	-1.69077	NA	-0.528019	NA	2.15352	0.490616
Marpal_utg000008g0015881	5.71918	-1.7602	0.783669	-1.2528	NA	1.40106	0.706376
Marpal_utg000008g0015891	1.10612	-0.820411	NA	-0.318433	NA	0.33535	NA
Marpal_utg000008g0015911	0.969822	2.18691	NA	-0.185803	NA	1.56105	NA
Marpal_utg000008g0015921	60.5593	-0.605862	0.629275	0.0726312	1	0.134803	0.923123
Marpal_utg000008g0015931	54.263	0.158279	0.907922	0.0960316	1	-0.0607906	0.959922
Marpal_utg000008g0015941	11.6221	1.29935	0.753929	-1.50858	1	-0.156736	0.972778
Marpal_utg000008g0015951	54.7214	0.183412	0.879582	0.00467153	1	-0.0249699	0.985252
Marpal_utg000008g0015961	2.07535	-1.83785	NA	-0.216749	NA	-0.0161216	1
Marpal_utg000008g0015971	6.80053	-0.239908	0.977311	1.19634	NA	-4.38763	0.0951511
Marpal_utg000008g0015981	339.962	-1.0537	0.523164	0.724183	1	0.989222	0.326972
Marpal_utg000008g0015991	139.136	-0.839576	0.692483	0.40288	1	1.27964	0.191715
Marpal_utg000008g0016001	5.19217	0.581781	0.958537	-1.08398	NA	-3.00911	0.526678
Marpal_utg000008g0016011	78.0354	-0.202295	0.947617	0.427724	1	0.7036	0.591136
Marpal_utg000008g0016021	349.765	-0.0575049	0.946971	0.14062	1	-0.135493	0.763281
Marpal_utg000008g0016031	321.639	-0.145721	0.837675	-0.0164093	1	0.0447279	0.940052
Marpal_utg000008g0016041	141.811	0.360658	0.698105	-0.0291915	1	0.1288	0.872239
Marpal_utg000008g0016051	19.0898	-0.635502	0.930873	-0.252338	1	2.59189	0.304379
Marpal_utg000008g0016061	4.88789	-0.639428	0.868804	0.376152	NA	0.338	0.91311
Marpal_utg000008g0016081	34.2308	0.0126752	0.994956	-0.232172	1	0.0371331	0.980267
Marpal_utg000008g0016091	127.692	-0.261398	0.684891	-0.126542	1	0.415796	0.233453
Marpal_utg000008g0016101	51.5829	-0.264967	0.677626	0.0446444	1	0.321598	0.484815
Marpal_utg000008g0016111	138.075	-1.01485	0.268553	-0.0173121	1	0.0894352	0.954337
Marpal_utg000008g0016121	125.205	0.0298661	0.983012	-0.163743	1	0.706133	0.0396697
Marpal_utg000008g0016131	1.41662	-1.12435	NA	0.157928	NA	0	1
Marpal_utg000008g0016141	150.838	-0.298965	0.651686	-0.0300167	1	0.0496211	0.949989
Marpal_utg000008g0016161	1261.43	-0.00985489	0.992089	0.162213	1	-0.0531542	0.920753
Marpal_utg000008g0016171	179.901	-0.269162	0.717215	-0.235149	1	-0.171494	0.759485
Marpal_utg000008g0016181	8.95151	1.17688	0.917544	-1.1857	1	0.810201	0.902997
Marpal_utg000008g0016191	61.3199	-0.0960972	0.934072	0.213055	1	-0.536382	0.256986
Marpal_utg000008g0016201	166.504	-0.123938	0.8975	-0.112312	1	-0.622218	0.0417169
Marpal_utg000008g0016211	100.456	-0.0264401	0.985427	-0.198927	1	-0.430817	0.393036
Marpal_utg000008g0016221	472.578	0.146866	0.734596	0.120737	1	-0.472447	0.0055071
Marpal_utg000008g0016231	191.298	-0.0488695	0.978133	-0.0313756	1	0.0989917	0.926401
Marpal_utg000008g0016251	96.1613	0.00257416	0.999955	-0.10174	1	0.00745431	0.996662
Marpal_utg000008g0016261	337.751	0.101338	0.901785	0.0379571	1	-0.125326	0.772749
Marpal_utg000008g0016271	170.139	0.0194082	0.981527	-0.210696	1	0.126185	0.758037
Marpal_utg000008g0016281	415.595	0.0615526	0.932645	0.0248392	1	-0.157797	0.647353
Marpal_utg000008g0016291	512.267	-0.0606998	0.940041	0.119382	1	-0.0171746	0.980371
Marpal_utg000008g0016301	122.048	0.00281948	0.99956	0.0497751	1	0.167727	0.721539
Marpal_utg000008g0016311	189.79	0.0765164	0.946971	-0.0590132	1	-0.09143	0.904397
Marpal_utg000008g0016321	142.195	0.0851446	0.911954	0.0530139	1	0.273134	0.396371
Marpal_utg000008g0016331	279.888	0.471671	0.451283	-0.307736	1	0.239001	0.661231
Marpal_utg000008g0016341	72.4196	-0.0882241	0.938003	0.188906	1	-0.33272	0.529374
Marpal_utg000008g0016351	118.755	-0.064301	0.940318	0.0378831	1	0.018941	0.983957
Marpal_utg000008g0016361	18.7207	-0.234409	0.954044	0.517777	1	3.66757	2.05733e-06
Marpal_utg000008g0016371	3.21679	0.443804	0.922774	-0.537598	NA	0.820069	0.835357
Marpal_utg000008g0016381	0.949665	0.151487	NA	-1.14229	NA	0.568276	NA
Marpal_utg000008g0016391	1.14472	-0.936342	NA	-1.7073	NA	0.720027	0.882865
Marpal_utg000008g0016401	15.4738	6.31725	0.193228	8.29023	0.0679741	7.33676	0.0168245
Marpal_utg000008g0016411	211.659	5.36579	0.269934	0	1	12.363	1.88655e-07
Marpal_utg000008g0016421	522.494	-0.0655124	0.946592	0.080389	1	0.492638	0.0773397
Marpal_utg000008g0016431	731.001	-0.0596251	0.958118	0.140663	1	0.507429	0.13103
Marpal_utg000008g0016441	7.37885	-0.782346	0.584111	-0.11392	1	0.422122	0.792164
Marpal_utg000008g0016451	10.6478	-0.204591	0.929379	-0.158391	1	0.349492	0.793088
Marpal_utg000008g0016461	32.5347	-0.781108	0.60804	-0.898488	1	0.706092	0.484815
Marpal_utg000008g0016471	2.49385	0.195811	NA	0.553325	NA	1.39047	0.50576
Marpal_utg000008g0016481	77.642	-0.0566082	0.984257	-0.0804153	1	0.372661	0.768159
Marpal_utg000008g0016491	67.7792	-0.58103	0.838025	0.535644	1	-0.991716	0.396639
Marpal_utg000008g0016511	216.37	-0.482319	0.721535	0.0192378	1	-0.0501343	0.974695
Marpal_utg000008g0016521	6098.81	-0.100518	0.929643	0.0242593	1	0.195853	0.676992
Marpal_utg000008g0016531	158.892	-0.151134	0.826399	-0.0682535	1	-0.229378	0.539842
Marpal_utg000008g0016541	88.8601	0.775529	0.0484631	-0.434018	1	-0.201802	0.748871
Marpal_utg000008g0016551	4.91795	0.367956	0.904447	0.377785	NA	0.0650481	0.984476
Marpal_utg000008g0016571	16.1746	-0.140787	0.954838	0.030589	1	-0.305026	0.857111
Marpal_utg000008g0016581	3.24219	-1.25598	0.788644	1.45219	NA	5.34008	0.000732374
Marpal_utg000008g0016591	85.0862	-0.149908	0.921282	-0.142421	1	0.0439728	0.972778
Marpal_utg000008g0016601	3.99581	-0.0652199	0.985427	-0.294041	NA	-1.14121	0.586166
Marpal_utg000008g0016611	111.945	0.0183651	0.983486	-0.00930807	1	-0.170369	0.704742
Marpal_utg000008g0016621	122.495	0.0440365	0.975509	-0.125736	1	0.0492866	0.963685
Marpal_utg000008g0016631	1.24828	0.696253	NA	0.338695	NA	0.534776	0.92069
Marpal_utg000008g0016641	2.40438	-0.0713571	NA	-0.000920859	NA	2.65851	0.0543187
Marpal_utg000008g0016661	147.46	-0.0824704	0.932645	-0.103832	1	-0.259848	0.56173
Marpal_utg000008g0016671	65.4156	0.694572	0.551133	0.161124	1	0.557807	0.484815
Marpal_utg000008g0016681	1446.31	-0.100315	0.894496	0.00404871	1	0.245873	0.374729
Marpal_utg000008g0016691	1.30637	1.59591	NA	0.567807	NA	0.919574	0.825489
Marpal_utg000008g0016701	11.1871	-0.146927	0.963685	0.314243	1	-1.64644	0.213833
Marpal_utg000008g0016711	5.7467	-0.103644	0.988177	0.480825	NA	1.067	0.687282
Marpal_utg000008g0016721	37.5013	-0.662899	0.357575	-0.370852	1	0.0986952	0.937626
Marpal_utg000008g0016731	243.702	-0.214712	0.689557	0.197827	1	-0.102244	0.827067
Marpal_utg000008g0016741	3.47755	0.0256406	0.996949	0.197682	NA	1.60157	0.373016
Marpal_utg000008g0016751	508.499	0.1417	0.731024	0.0064529	1	0.124782	0.641825
Marpal_utg000008g0016761	110.493	0.150192	0.834414	-0.201827	1	-0.0405566	0.956046
Marpal_utg000008g0016771	5.26813	-0.325509	0.905911	-0.303473	NA	-1.0589	0.525032
Marpal_utg000008g0016781	1.02931	1.49207	NA	0.557472	NA	-0.919855	NA
Marpal_utg000008g0016791	166.235	-0.157369	0.839878	0.118588	1	-0.0102551	0.993797
Marpal_utg000008g0016801	302.007	-0.113013	0.9025	-0.194484	1	-0.334412	0.3318
Marpal_utg000008g0016811	1287.04	0.248737	0.695731	0.112513	1	-0.225226	0.536699
Marpal_utg000008g0016821	19.2558	0.170138	0.950095	0.757008	1	0.0746178	0.975927
Marpal_utg000008g0016831	140.12	-0.26418	0.532609	-0.00283905	1	-0.0886093	0.871095
Marpal_utg000008g0016841	112.471	-0.413568	0.231112	-0.150526	1	-0.479541	0.131584
Marpal_utg000008g0016851	35.7976	-0.528366	0.944238	-0.309812	1	-2.93211	0.352252
Marpal_utg000008g0016861	31.5566	-0.581062	0.935416	0	1	1.28108	0.676713
Marpal_utg000008g0016871	0.720339	-0.63114	NA	-1.14749	NA	-0.386028	NA
Marpal_utg000008g0016881	8.92006	-0.0122139	1	0.239065	1	0.502823	0.907887
Marpal_utg000008g0016891	45.3443	0.0620591	0.982867	0.230186	1	-0.373576	0.76523
Marpal_utg000008g0016901	130.641	-0.64403	0.437768	0.0831244	1	-0.760067	0.154625
Marpal_utg000008g0016911	244.048	-0.201517	0.652223	0.182932	1	0.232795	0.422736
Marpal_utg000008g0016921	48.6417	0.217006	0.946592	-0.553775	1	-0.392586	0.810989
Marpal_utg000008g0016931	14.0435	-0.5713	0.750957	-0.548011	1	-1.28966	0.261112
Marpal_utg000008g0016941	499.993	0.126933	0.793446	-0.0750341	1	0.00637593	0.993797
Marpal_utg000008g0016961	146.118	0.0748528	0.929379	-0.0734204	1	0.0649347	0.912586
Marpal_utg000008g0016971	50.2153	-0.409133	0.625141	0.142889	1	0.253022	0.787113
Marpal_utg000008g0016981	139.133	-0.034151	0.983486	-0.303797	1	-0.230799	0.745741
Marpal_utg000008g0016991	0.774261	2.06572	NA	0	NA	-0.257503	NA
Marpal_utg000008g0017001	3.0916	-2.30978	0.670168	0.236101	NA	0	1
Marpal_utg000008g0017011	5.709	2.606	0.539977	-1.1857	NA	2.42702	0.31046
Marpal_utg000008g0017021	171.577	0.227935	0.7649	0.295446	1	0.568891	0.0628848
Marpal_utg000008g0017031	2.52004	0.490103	0.908588	0.260377	NA	0.0379234	0.996253
Marpal_utg000008g0017041	31.9626	1.16194	0.0866605	0.11143	1	0.917707	0.173993
Marpal_utg000008g0017091	6.57452	0.700259	0.843478	-1.75755	NA	0.156043	0.961221
Marpal_utg000008g0017101	49.5716	0.0717143	0.966591	0.21898	1	1.05914	0.0429973
Marpal_utg000008g0017111	11.1855	-0.0570633	0.981184	-0.62867	1	-0.0214573	0.996386
Marpal_utg000008g0017151	3.68194	-0.246711	0.938003	0.394913	NA	-2.59806	0.143733
Marpal_utg000008g0017161	27.8983	-0.9017	0.624852	0.452908	1	0.256949	0.89006
Marpal_utg000008g0017171	24.2803	-0.236343	0.938003	0.41251	1	0.293233	0.880902
Marpal_utg000008g0017181	8.16655	-1.12408	0.782801	0.986015	1	-0.212834	0.956782
Marpal_utg000008g0017191	10.0531	-1.14681	0.612101	0.315487	1	1.71281	0.086274
Marpal_utg000008g0017201	6.88936	-0.135871	0.981527	0.10468	NA	0.261283	0.948225
Marpal_utg000008g0017211	53.2697	-0.450214	0.855121	-0.814585	1	2.03317	0.00422799
Marpal_utg000008g0017221	8.55764	-0.835474	0.694414	-0.614905	1	-0.635615	0.728457
Marpal_utg000008g0017231	117.115	4.5813	0.0012239	4.72156	0.00011893	9.3515	4.96793e-24
Marpal_utg000008g0017241	19.3841	-0.24495	0.888081	0.0901137	1	-0.184435	0.896158
Marpal_utg000008g0017251	16.3863	0.57219	0.671302	0.00231555	1	-0.0680109	0.973728
Marpal_utg000008g0017261	0.699754	-0.0631244	NA	-1.08903	NA	0.914824	NA
Marpal_utg000008g0017271	4882.72	0.047898	0.975509	-0.06472	1	-0.158497	0.83277
Marpal_utg000008g0017281	24.222	-0.825469	0.414612	-0.634337	1	0.502379	0.61254
Marpal_utg000008g0017291	218.356	0.686911	0.257616	-0.240226	1	-0.638929	0.161557
Marpal_utg000008g0017301	54.7565	0.523901	0.4027	0.329272	1	0.111713	0.904979
Marpal_utg000008g0017311	6.60255	-1.3713	0.795747	0.580723	NA	-0.790577	0.874675
Marpal_utg000008g0017321	8.09536	0.779707	0.889754	3.14878	1	0.68108	0.826238
Marpal_utg000008g0017331	4706.27	-0.194707	0.912088	-0.209873	1	0.197172	0.83277
Marpal_utg000008g0017341	447.555	1.23805	0.736905	-0.0604619	1	0.141181	0.971609
Marpal_utg000008g0017351	5644.26	-0.147197	0.924474	-0.170432	1	-0.473027	0.355688
Marpal_utg000008g0017361	2854.31	1.24652	0.803342	-0.58655	1	-0.155086	0.974695
Marpal_utg000008g0017371	0.48697	-0.183352	NA	-1.18569	NA	0.359645	NA
Marpal_utg000008g0017381	5596.81	-0.953792	0.762105	-0.186026	1	-4.07742	2.01547e-05
Marpal_utg000008g0017391	5829.37	1.0652	0.762105	-0.189792	1	-0.460718	0.856616
Marpal_utg000008g0017401	39.9408	-0.083201	0.950247	0.129943	1	-0.35483	0.631871
Marpal_utg000008g0017411	0.601444	0.698757	NA	-0.275775	NA	0.759446	NA
Marpal_utg000008g0017421	88.89	-0.0154079	0.988177	0.0389312	1	-0.596075	0.0824516
Marpal_utg000008g0017431	272.316	-0.383979	0.353311	0.0500025	1	-0.425181	0.169026
Marpal_utg000008g0017441	680.2	-0.658759	0.0872375	-0.167534	1	-0.161976	0.75673
Marpal_utg000008g0017461	284.377	-0.47023	0.749669	0.307499	1	0.38425	0.655544
Marpal_utg000008g0017471	329.706	0.108644	0.873155	-0.0678628	1	-0.054229	0.916184
Marpal_utg000008g0017481	990.915	-0.0179009	0.984257	0.0917192	1	-0.0920854	0.83447
Marpal_utg000008g0017491	64.1235	1.66984	0.24872	-1.8323	0.35938	-0.54843	0.741341
Marpal_utg000008g0017501	131.572	0.178847	0.763424	-0.0264573	1	0.130195	0.783652
Marpal_utg000008g0017511	1315.14	-0.0786834	0.942953	-0.00407319	1	0.537696	0.0824574
Marpal_utg000008g0017521	413.107	-0.329889	0.540671	0.0825282	1	0.0421618	0.95195
Marpal_utg000008g0017531	13.5169	-1.04357	0.750726	-0.00610971	1	0.20693	0.961787
Marpal_utg000008g0017541	55.4995	1.00702	NA	-0.310234	NA	-0.0262172	NA
Marpal_utg000008g0017551	4612.7	0.00928936	0.996092	-0.047843	1	0.503782	0.191663
Marpal_utg000008g0017561	314.395	0.00854448	0.997005	0.229938	1	0.000650049	1
Marpal_utg000008g0017581	211.818	0.00560315	0.995626	0.0785099	1	0.30913	0.248139
Marpal_utg000008g0017591	27.0933	1.59772	0.415585	-0.688118	1	0.109895	0.972674
Marpal_utg000008g0017601	2428.32	0.386723	0.52191	0.183259	1	-0.741727	0.00691564
Marpal_utg000008g0017611	0.650793	1.95725	NA	-1.18569	NA	-2.04418	NA
Marpal_utg000008g0017631	649.654	-0.101014	0.906285	0.0285426	1	0.289704	0.340923
Marpal_utg000008g0017641	0.659147	-0.540851	NA	0	NA	1.22287	NA
Marpal_utg000008g0017651	7.02503	0.128696	0.96564	-0.013803	NA	-0.706231	0.651212
Marpal_utg000008g0017661	89.1684	-0.137031	0.864925	-0.202343	1	0.159624	0.753365
Marpal_utg000008g0017671	271.374	0.343821	0.149587	0.148113	1	-0.441361	0.0280938
Marpal_utg000008g0017681	16088.8	-0.0610086	0.930873	0.0334482	1	-0.358787	0.0530631
Marpal_utg000008g0017691	6.55617	0.610817	0.768545	0.0247193	NA	0.856835	0.549985
Marpal_utg000008g0017711	406.207	0.0704255	0.954838	-0.212541	1	-0.128065	0.850036
Marpal_utg000008g0017721	310.346	0.486482	0.849811	0.24716	1	0.0602851	0.979508
Marpal_utg000008g0017731	18.0208	-0.419952	0.777772	0.0514134	1	0.84364	0.273077
Marpal_utg000008g0017741	209.564	0.790707	0.838025	-1.4542	1	-1.24219	0.423261
Marpal_utg000008g0017751	266.624	-0.131243	0.937508	-0.476912	1	-1.4193	0.00050755
Marpal_utg000008g0017761	58.0921	-0.196823	0.908613	0.206083	1	-0.0587731	0.969614
Marpal_utg000008g0017781	88.5184	0.904504	0.305056	0.128492	1	0.22327	0.842197
Marpal_utg000008g0017791	59.7153	1.36283	0.101495	-0.322007	1	0.573553	0.539959
Marpal_utg000008g0017801	74.1673	0.269744	0.833681	-0.220284	1	-0.233698	0.770085
Marpal_utg000008g0017811	68.3113	-0.304898	0.762105	-0.255305	1	0.600852	0.202063
Marpal_utg000008g0017821	68.5262	-0.590579	0.951041	-0.0259941	1	-1.98256	0.683883
Marpal_utg000008g0017831	61.1847	0.643547	0.929379	2.65979	1	-0.503591	0.900179
Marpal_utg000008g0017841	302.314	0.0304786	0.969565	-0.112918	1	0.132925	0.734457
Marpal_utg000008g0017861	115.376	0.137806	0.818283	0.221902	1	0.0211184	0.975943
Marpal_utg000008g0017871	51.283	-0.743347	0.329208	0.164933	1	-0.0775217	0.957854
Marpal_utg000008g0017881	243.874	-0.939361	0.254158	-0.30147	1	-0.640969	0.330117
Marpal_utg000008g0017891	3.9422	-1.20517	0.642977	0.445262	NA	-0.241235	0.946927
Marpal_utg000008g0017901	63.144	0.0895971	0.947087	-0.633259	0.564154	0.701757	0.111996
Marpal_utg000008g0017911	0.627343	-1.51039	NA	-0.517898	NA	0.761664	NA
Marpal_utg000008g0017931	12.4478	0.130817	0.95972	-0.120241	1	1.67713	0.0365304
Marpal_utg000008g0017961	337.658	0.692908	0.778523	0.019549	1	0.101194	0.966525
Marpal_utg000008g0017971	267.65	-0.796477	0.778523	-0.0959646	1	-1.04298	0.471194
Marpal_utg000008g0017981	112.783	0.622417	NA	-0.141836	NA	-0.278346	NA
Marpal_utg000008g0017991	117.935	-0.732709	0.630655	-0.189065	1	-0.220243	0.882778
Marpal_utg000008g0018001	42.5393	-0.424775	0.741689	0.20467	1	0.670192	0.272602
Marpal_utg000008g0018011	383.934	-0.221017	0.792333	0.0830397	1	-0.63563	0.0357846
Marpal_utg000008g0018021	3.98829	0.57247	0.938003	0.434762	NA	0.0808739	0.99267
Marpal_utg000008g0018041	121.796	0.173314	0.885009	-0.0228227	1	-0.414967	0.401444
Marpal_utg000008g0018051	7.34212	-0.0485468	0.986029	-0.00844114	1	-0.271157	0.909749
Marpal_utg000008g0018081	77.4685	-0.245358	0.850046	0.198331	1	-0.0127454	0.996253
Marpal_utg000008g0018101	17.3669	-0.185429	0.941463	0.0234128	1	-0.107924	0.961787
Marpal_utg000008g0018111	204.678	-0.0676692	0.931124	-0.0463121	1	-0.0957643	0.842197
Marpal_utg000008g0018121	39.3438	-0.919614	0.882386	0.658004	1	3.96581	0.151684
Marpal_utg000008g0018131	53.2958	2.16743	0.513547	0.751781	1	0.302698	0.939749
Marpal_utg000008g0018141	13.1113	-0.484222	0.717797	0.335013	1	0.151436	0.932141
Marpal_utg000008g0018161	2.69425	5.33502	0.586044	0.272962	NA	5.16011	0.353074
Marpal_utg000008g0018171	111.213	-0.53426	0.80812	-0.245048	1	-0.735152	0.452028
Marpal_utg000008g0018191	128.06	5.41654	0.000544729	-2.67587	0.534935	-2.81805	0.0646178
Marpal_utg000008g0018201	24.5053	1.67845	0.677783	-0.830275	1	-0.623829	0.87233
Marpal_utg000008g0018211	46.4338	3.52138	0.0166085	0.0995958	1	0.0790659	0.984134
Marpal_utg000008g0018221	27.3103	2.93177	0.192235	2.09859	0.548544	8.62046	2.63297e-14
Marpal_utg000008g0018231	11.7355	0.640333	0.769729	0.233552	1	-0.294286	0.888828
Marpal_utg000008g0018251	120.64	0.299577	0.629908	0.228897	1	0.0416801	0.959279
Marpal_utg000008g0018261	4.28864	0.00577974	1	0.534399	NA	0.881152	0.724767
Marpal_utg000008g0018271	2.09624	-0.516654	NA	0.315615	NA	0.517191	0.894954
Marpal_utg000008g0018281	2375.75	-1.05295	0.825839	0.0386337	1	-0.530898	0.865168
Marpal_utg000008g0018291	2514.72	0.716582	0.910651	-0.116564	1	0.120084	0.981951
Marpal_utg000008g0018301	842.17	6.13225	4.01553e-05	9.29824	7.96251e-08	13.5971	5.88554e-27
Marpal_utg000008g0018311	27.4793	0.240546	0.856277	0.059634	1	0.0154004	0.996059
Marpal_utg000008g0018321	13.6506	1.72994	0.258878	1.17779	1	4.79287	7.35889e-11
Marpal_utg000008g0018331	1.45995	-0.0909004	NA	3.02723	NA	4.88958	0.0187085
Marpal_utg000008g0018351	3.87275	0.157741	0.988177	-0.262742	NA	0	1
Marpal_utg000008g0018361	5.8556	1.62119	0.798054	0	NA	2.0635	0.446295
Marpal_utg000008g0018371	2.62076	0.0198049	0.99876	0.828345	NA	2.44463	0.224028
Marpal_utg000008g0018391	16.0504	0.228141	0.954053	-0.264263	1	0.281732	0.911072
Marpal_utg000008g0018401	1517.34	0.70507	0.0619005	-0.136732	1	-0.215736	0.642165
Marpal_utg000008g0018411	180.987	0.310102	0.38898	-0.0874415	1	0.120717	0.77107
Marpal_utg000008g0018421	45.6576	1.28486	0.768823	-0.460962	1	-1.11022	0.649615
Marpal_utg000008g0018431	80.9899	-0.669592	0.783332	0.347545	1	-0.719152	0.604969
Marpal_utg000008g0018441	2.27901	-1.03409	NA	0.330134	NA	-1.42728	0.613701
Marpal_utg000008g0018451	104.892	-0.105145	0.9068	-0.0911932	1	-0.0533077	0.945221
Marpal_utg000008g0018461	438.152	-0.10564	0.84375	0.0102594	1	0.022716	0.965516
Marpal_utg000008g0018471	305.522	0.0722279	0.897251	-0.134566	1	-0.389612	0.0426121
Marpal_utg000008g0018481	39.658	-0.249187	0.823289	-0.176723	1	0.728592	0.122684
Marpal_utg000008g0018501	8.73906	0.448495	0.844227	0.111218	1	-0.0453251	0.987577
Marpal_utg000008g0018511	8.13405	1.13094	0.476117	0.0553762	1	2.01103	0.0268668
Marpal_utg000008g0018521	1.17637	2.26982	NA	-1.24721	NA	-0.999315	0.898916
Marpal_utg000008g0018531	31.6371	0.738711	0.637119	-0.305612	1	-0.524625	0.656387
Marpal_utg000008g0018541	65.0139	-0.271124	0.714341	0.075855	1	-0.324896	0.532197
Marpal_utg000008g0018551	438.352	0.0826134	0.929643	0.0908197	1	-0.0726405	0.896821
Marpal_utg000008g0018571	3.15458	1.48305	0.74928	-0.0262079	NA	-0.165734	0.969958
Marpal_utg000008g0018581	4.07393	0.100705	0.988719	0.173418	NA	1.59672	0.388202
Marpal_utg000008g0018591	32.0689	-0.533105	0.612101	0.0923765	1	-0.671323	0.368008
Marpal_utg000008g0018601	30.8937	3.33697	0.502682	0	1	7.89047	6.21786e-06
Marpal_utg000008g0018611	16.1363	4.02401	0.33912	5.60317	0.152562	8.51606	1.06223e-05
Marpal_utg000008g0018621	398.402	0.197844	0.872171	0.399048	1	-1.12491	0.000605952
Marpal_utg000008g0018631	170.532	0.512622	0.448825	0.110245	1	-1.00153	0.00545458
Marpal_utg000008g0018641	4.52687	-0.458871	0.899252	0.222191	NA	0.00709225	1
Marpal_utg000008g0018651	10.7566	0.530155	0.899469	0.148665	1	-0.0542025	0.990822
Marpal_utg000008g0018661	139.11	0.172476	0.850437	-0.213228	1	-0.106634	0.873205
Marpal_utg000008g0018671	0.858484	2.8699	NA	0.62182	NA	-2.22944	NA
Marpal_utg000008g0018681	70.7344	0.327447	0.518525	-0.0364199	1	-0.0394578	0.965473
Marpal_utg000008g0018691	2337.88	-0.0705482	0.912088	0.0251147	1	0.182924	0.430521
Marpal_utg000008g0018701	176.687	-0.00878914	0.9935	-0.136826	1	-0.13851	0.788099
Marpal_utg000008g0018711	102.772	0.223799	0.898655	0.314444	1	-0.639205	0.298406
Marpal_utg000008g0018721	0.726792	-0.320012	NA	-1.00312	NA	-2.06402	NA
Marpal_utg000008g0018741	19.4136	0.328106	0.889754	-0.268921	1	-0.920089	0.407474
Marpal_utg000008g0018751	8.81305	-0.177739	0.946592	0.386222	1	-0.773328	0.601943
Marpal_utg000008g0018761	2.60427	1.25028	0.894197	1.70048	NA	3.98021	0.0879361
Marpal_utg000008g0018781	334.724	-0.298019	0.357535	0.0213085	1	-0.0728418	0.87075
Marpal_utg000008g0018791	3.84869	2.18961	0.133283	-0.707563	NA	0.154648	0.97182
Marpal_utg000008g0018801	140.565	0.109654	0.930119	-0.333595	1	0.26888	0.608654
Marpal_utg000008g0018811	214.649	-0.0480237	0.951233	-0.0948323	1	0.0274985	0.969011
Marpal_utg000008g0018841	2.19436	-0.816447	NA	-0.285891	NA	-0.397285	0.92904
Marpal_utg000008g0018851	290.968	-0.727049	0.565416	-0.48955	1	0.276883	0.799866
Marpal_utg000008g0018861	2.07103	0.340585	NA	0.247551	NA	2.18977	0.253326
Marpal_utg000008g0018871	75.6193	-0.551594	0.650728	-0.355932	1	1.15775	0.0296988
Marpal_utg000008g0018881	44.8134	-0.0162114	0.989824	0.0426384	1	-0.182615	0.809157
Marpal_utg000008g0018891	1006.6	0.126331	0.824829	-0.203068	1	0.16533	0.532805
Marpal_utg000008g0018901	100.79	0.182207	0.837675	0.0847987	1	0.227858	0.651005
Marpal_utg000008g0018911	9.82849	-0.326265	0.913551	-0.578449	1	1.08735	0.448094
Marpal_utg000008g0018931	112.121	0.0365104	0.957322	-0.218766	1	-0.0228913	0.974695
Marpal_utg000008g0018941	52.6361	1.24877	0.694758	-0.871937	1	0.864404	0.661201
Marpal_utg000008g0018951	453.008	0.123805	0.844896	-0.0181757	1	0.335034	0.153071
Marpal_utg000008g0018971	99.0818	-0.152833	0.876492	-0.214891	1	0.21194	0.703069
Marpal_utg000008g0018981	21.9209	-0.587379	0.59343	0.522388	1	0.719655	0.37295
Marpal_utg000009g0019001	3.89508	1.51309	0.707468	0.12265	NA	0.200308	0.964427
Marpal_utg000009g0019011	3532.99	0.0166386	0.983201	0.00543524	1	0.279019	0.164893
Marpal_utg000009g0019021	40.3133	-0.76979	0.565011	-0.450432	1	0.126692	0.946271
Marpal_utg000009g0019031	0.785646	1.13831	NA	-0.928111	NA	3.12512	NA
Marpal_utg000009g0019041	577.76	0.171336	0.809182	-0.0374248	1	-0.240517	0.464507
Marpal_utg000009g0019051	298.151	0.129394	0.838289	-0.0584946	1	0.195219	0.524267
Marpal_utg000009g0019061	1016.85	0.153834	0.849811	-0.0687418	1	0.351552	0.242235
Marpal_utg000009g0019071	822.876	-0.11294	0.919368	-0.0401933	1	-0.15893	0.763757
Marpal_utg000009g0019081	71.1821	-0.977085	0.928397	-0.0634016	1	5.03154	0.151684
Marpal_utg000009g0019091	11.5232	0.302789	0.906412	-0.120931	1	0.169075	0.932141
Marpal_utg000009g0019101	132.814	0.0921871	0.921994	-0.238504	1	0.392504	0.2418
Marpal_utg000009g0019121	2.10519	-0.241851	NA	1.67686	NA	3.68562	0.0673457
Marpal_utg000009g0019131	1.87548	0.0735557	NA	1.00794	NA	-0.39365	0.923174
Marpal_utg000009g0019141	693.802	-0.165823	0.746191	0.119633	1	0.270524	0.244092
Marpal_utg000009g0019151	9.997	-0.712114	0.529498	0.174359	1	-0.112108	0.960538
Marpal_utg000009g0019161	0.440155	-1.69416	NA	-1.79481	NA	-0.18633	NA
Marpal_utg000009g0019171	1.8394	-0.393271	NA	0.697867	NA	-1.32403	0.703641
Marpal_utg000009g0019181	829.764	-0.234149	0.777772	-0.355708	1	0.19574	0.678979
Marpal_utg000009g0019191	13.526	0.580457	0.802519	-0.289055	1	0.300436	0.872844
Marpal_utg000009g0019201	6.40944	-1.92582	0.473532	-0.294892	NA	-1.3691	0.637206
Marpal_utg000009g0019211	9.06013	-0.810433	0.653124	-0.00642207	1	-0.382202	0.857723
Marpal_utg000009g0019221	43.6526	-0.53455	0.750726	0.0216159	1	-0.274578	0.840593
Marpal_utg000009g0019231	88.1392	-0.386312	0.67477	0.109209	1	0.315802	0.635995
Marpal_utg000009g0019241	2.30213	1.94833	NA	0	NA	-0.222889	0.969614
Marpal_utg000009g0019251	83.1017	0.799561	0.0968212	-0.0154057	1	0.0613576	0.953586
Marpal_utg000009g0019261	41.2048	-0.940184	0.650425	-0.325202	1	0.638459	0.667529
Marpal_utg000009g0019271	39.8152	0.84478	0.56728	0.0534622	1	-0.44198	0.715962
Marpal_utg000009g0019281	0.875535	1.53716	NA	0.607769	NA	-1.2053	NA
Marpal_utg000009g0019291	102.305	0.0199437	0.984257	-0.0407517	1	0.0340998	0.96715
Marpal_utg000009g0019311	9.29648	0.955513	0.827322	-0.379549	1	0.404901	0.895086
Marpal_utg000009g0019321	223.166	-0.0383128	0.964168	0.023588	1	0.0859202	0.870159
Marpal_utg000009g0019331	568.95	-0.0138791	0.990495	-0.215857	1	0.316208	0.392646
Marpal_utg000009g0019341	1.16432	0.549149	NA	0	NA	-0.24144	0.976072
Marpal_utg000009g0019351	84.1047	-0.0325309	0.980618	0.0681184	1	0.0803958	0.926508
Marpal_utg000009g0019361	646.013	-0.0555757	0.966181	0.372088	1	-0.158293	0.807402
Marpal_utg000009g0019371	259.98	-0.0979164	0.919342	0.0186497	1	0.416032	0.187575
Marpal_utg000009g0019381	0.401084	-0.812245	NA	2.81446	NA	0.996643	NA
Marpal_utg000009g0019391	1.97515	-0.53565	NA	-0.223198	NA	1.30192	0.770525
Marpal_utg000009g0019401	12.2503	0.42272	0.866792	0.0915444	1	0.730993	0.569903
Marpal_utg000009g0019421	1.81382	0.637082	NA	-0.390214	NA	2.93411	0.318398
Marpal_utg000009g0019441	149.86	0.301626	0.689557	-0.177709	1	0.195344	0.733373
Marpal_utg000009g0019451	136.175	-0.331233	0.315059	-0.196255	1	-0.234024	0.518722
Marpal_utg000009g0019461	27.979	0.303799	0.899469	-0.652478	1	1.38978	0.0399869
Marpal_utg000009g0019471	16.4066	1.46377	0.620734	-1.78261	1	-0.0583356	0.991208
Marpal_utg000009g0019481	12.8872	0.409991	0.865944	-0.4926	1	-0.735093	0.626172
Marpal_utg000009g0019491	13.9463	-0.443327	0.935416	0.559849	1	1.04076	0.655386
Marpal_utg000009g0019501	7.93085	-0.986701	0.838025	-1.03916	1	1.13223	0.638482
Marpal_utg000009g0019511	0.525771	-1.84594	NA	-0.810598	NA	-0.776979	NA
Marpal_utg000009g0019521	84.0962	0.121923	0.946813	0.244804	1	-0.117323	0.926209
Marpal_utg000010g0019531	1.95729	-0.118324	NA	0.60601	NA	4.7947	0.122387
Marpal_utg000010g0019541	29.8672	0.762005	0.674514	-0.215966	1	-0.233929	0.899101
Marpal_utg000010g0019561	0.530877	0.813583	NA	1.05601	NA	-1.15482	NA
Marpal_utg000010g0019581	2.58421	0.612393	0.930873	3.27325	NA	0.328748	0.949989
Marpal_utg000010g0019591	33.5824	0.205802	0.92326	0.224614	1	-0.291143	0.806882
Marpal_utg000010g0019601	4.77061	0.185936	0.969166	-0.325847	NA	1.42234	0.440916
Marpal_utg000010g0019611	3.95882	-0.459454	0.955514	-1.08077	NA	0	1
Marpal_utg000010g0019621	4.24645	0.418287	0.94662	1.99229	NA	0.879536	0.7781
Marpal_utg000010g0019631	91.2296	-0.740459	0.906285	-0.163332	1	-0.584154	0.893693
Marpal_utg000010g0019641	132.728	1.5187	0.773679	0.707841	1	-0.127911	0.982272
Marpal_utg000010g0019651	87.4078	0.12436	0.888816	-0.12321	1	-0.0116851	0.993766
Marpal_utg000010g0019681	910.027	0.128318	0.843478	-0.124978	1	-0.113915	0.753584
Marpal_utg000010g0019691	89.459	0.321794	0.769844	0.0629182	1	-0.0171466	0.99267
Marpal_utg000010g0019701	2.35915	-0.110064	NA	0.763546	NA	0.812364	0.807461
Marpal_utg000010g0019711	51.4022	0.0797246	0.952669	0.0714991	1	0.534406	0.254235
Marpal_utg000010g0019721	98.5916	0.198122	0.915381	0.302709	1	0.747286	0.203389
Marpal_utg000010g0019731	41.4727	0.0634918	0.971322	0.109018	1	0.421141	0.568741
Marpal_utg000010g0019741	24.0063	-1.34724	0.595606	-0.875967	1	-0.626543	0.763442
Marpal_utg000010g0019771	0.88553	0.576067	NA	0.133711	NA	-1.32118	NA
Marpal_utg000010g0019781	3045.51	-0.0263564	0.992041	-0.230426	1	0.81553	0.232243
Marpal_utg000010g0019791	247.434	-0.0664174	0.954053	-0.174096	1	0.0684623	0.931569
Marpal_utg000010g0019801	63.0292	2.83353	0.000141714	2.73209	0.00760356	7.2623	3.99687e-36
Marpal_utg000010g0019811	174.057	0.365617	0.436414	-0.158968	1	0.899792	0.000167345
Marpal_utg000010g0019821	21.1735	3.70802	0.678199	1.70475	1	1.33326	0.854755
Marpal_utg000010g0019831	250.488	0.11968	0.846909	0.0654027	1	-0.0769178	0.866062
Marpal_utg000010g0019841	397.928	0.0167144	0.988177	0.0735619	1	-0.126709	0.801413
Marpal_utg000010g0019851	1330.44	0.152181	0.814549	-0.00535096	1	-0.428217	0.0496291
Marpal_utg000010g0019861	50.1607	-0.803953	0.434567	0.416406	1	0.112009	0.939112
Marpal_utg000010g0019871	59.9867	0.134715	0.912088	-0.17757	1	0.271531	0.678991
Marpal_utg000010g0019881	6.93853	-0.214525	0.939774	0.173426	NA	0.274066	0.911155
Marpal_utg000010g0019891	735.581	-0.207025	0.684523	-0.0360654	1	-0.567268	0.00405233
Marpal_utg000010g0019901	227.157	0.0500627	0.938008	-0.0375463	1	-0.180539	0.569522
Marpal_utg000010g0019911	158.963	-0.000663011	1	-0.183869	1	-0.233472	0.594868
Marpal_utg000010g0019921	495.721	0.015462	0.989766	0.0358048	1	0.220926	0.606701
Marpal_utg000010g0019931	0.839511	0.956438	NA	0	NA	-0.996562	NA
Marpal_utg000010g0019941	557.733	0.174731	0.345261	0.00644203	1	-0.00472113	0.993797
Marpal_utg000010g0019951	218.343	0.0618095	0.930873	0.00231343	1	0.0311964	0.958942
Marpal_utg000010g0019961	82.3561	-0.237053	0.875607	-0.112759	1	0.155652	0.871829
Marpal_utg000010g0019981	1.22906	-1.38611	NA	0.0947683	NA	0.721454	0.881161
Marpal_utg000010g0019991	104.71	0.438224	0.609366	-0.191015	1	-0.138424	0.868767
Marpal_utg000010g0020001	18.4717	-1.54551	0.737529	-0.405715	1	0.247629	0.969159
Marpal_utg000010g0020011	100.055	0.0459927	0.964168	-0.129221	1	-0.000761147	1
Marpal_utg000010g0020021	128.081	-0.018243	0.986603	0.0309017	1	0.112221	0.851141
Marpal_utg000010g0020031	0.325614	2.45612	NA	0	NA	-1.14547	NA
Marpal_utg000010g0020041	53.7645	0.264043	0.795897	-0.20389	1	0.0746539	0.945366
Marpal_utg000010g0020051	646.697	0.0802853	0.930204	-0.061203	1	-0.451804	0.0802482
Marpal_utg000010g0020071	447.294	0.038332	0.967062	0.0416764	1	-0.267965	0.425712
Marpal_utg000010g0020081	87.2121	-0.0807414	0.972276	1.12574	0.458744	1.76851	0.000550057
Marpal_utg000010g0020091	1.34191	1.78901	NA	-0.496636	NA	2.06388	0.416689
Marpal_utg000010g0020101	24.7279	-0.333633	0.848227	-0.347082	1	0.196524	0.882778
Marpal_utg000010g0020111	78.5621	-1.10586	0.907922	-0.242979	1	-13.6546	2.19045e-08
Marpal_utg000010g0020121	87.1537	0.191268	0.983486	0.669434	1	-0.209087	0.974695
Marpal_utg000010g0020131	0.507827	0.756744	NA	0.496746	NA	0	NA
Marpal_utg000010g0020141	83.3891	-0.261427	0.876564	-0.407705	1	1.20651	0.0168371
Marpal_utg000010g0020151	19.4399	-0.476771	0.864709	-0.517798	1	0.360522	0.845336
Marpal_utg000010g0020171	3.25664	0.586413	0.895833	0.605814	NA	-0.558516	0.872262
Marpal_utg000010g0020181	88.0459	-0.392585	0.367678	-0.0372218	1	0.357746	0.350704
Marpal_utg000010g0020191	295.303	0.127205	0.788183	-0.0937295	1	-0.373149	0.0684798
Marpal_utg000010g0020201	355.84	-0.0764174	0.917305	0.18783	1	-0.0586097	0.904397
Marpal_utg000010g0020211	166.693	-0.0666818	0.962628	0.0339281	1	-0.555102	0.265507
Marpal_utg000010g0020221	30.5936	0.289203	0.921478	-0.115857	1	-0.516245	0.720505
Marpal_utg000010g0020231	126.405	0.0881142	0.958118	-0.0685736	1	-0.456516	0.489447
Marpal_utg000010g0020241	685.685	0.028642	0.965429	0.0231607	1	-0.11402	0.70995
Marpal_utg000010g0020251	344.157	-0.0612997	0.954107	-0.00741006	1	-0.262188	0.541082
Marpal_utg000010g0020261	314.674	-1.20078	0.839878	0.136081	1	-4.69494	0.0469088
Marpal_utg000010g0020271	342.83	0.936171	NA	0.440207	NA	0.111806	NA
Marpal_utg000010g0020301	59.7448	-0.3637	0.695283	0.0551075	1	0.155198	0.864108
Marpal_utg000010g0020311	186.565	-1.22412	0.877833	-0.0230117	1	-0.760237	0.882778
Marpal_utg000010g0020321	168.238	-0.214871	0.973892	0.342183	1	-0.517333	0.87946
Marpal_utg000010g0020331	80.1897	-0.856494	0.876777	0.275915	1	-0.110213	0.984153
Marpal_utg000010g0020341	86.5047	0.959736	0.873155	0.335779	1	-0.851518	0.790002
Marpal_utg000010g0020351	3.92413	0.403583	0.90263	-0.11075	NA	-0.133581	0.97918
Marpal_utg000010g0020361	180.274	-0.28175	0.689557	-0.181762	1	0.529476	0.118712
Marpal_utg000010g0020371	60.6698	0.881236	0.34764	0.102817	1	-0.415638	0.653716
Marpal_utg000010g0020381	12.8926	-0.333983	0.879582	-0.797613	1	0.117015	0.951525
Marpal_utg000010g0020391	269.879	1.08223	0.677783	-0.719604	1	-0.86145	0.5747
Marpal_utg000010g0020401	74.7763	-0.741579	0.890665	-0.594393	1	-2.26448	0.258958
Marpal_utg000010g0020411	237.545	-0.0305656	0.968618	-0.338686	0.690894	-0.170619	0.630031
Marpal_utg000010g0020421	129.557	-0.0870889	0.938003	0.130177	1	0.037119	0.969614
Marpal_utg000010g0020431	592.931	-0.27936	0.513547	-0.0746556	1	-0.258014	0.372795
Marpal_utg000010g0020451	111.144	0.0213566	0.989656	0.356752	1	-0.218861	0.761088
Marpal_utg000010g0020461	6.02317	0.15748	0.978293	0.472967	NA	1.40383	0.455499
Marpal_utg000010g0020471	29.3226	0.0532401	0.983486	0.705757	1	1.2202	0.0835692
Marpal_utg000010g0020481	28.0316	0.295339	0.879582	0.839242	0.899445	0.224084	0.865028
Marpal_utg000010g0020491	246.391	0.316114	0.34273	0.124706	1	-0.0866333	0.849391
Marpal_utg000010g0020501	170.925	-0.047058	0.975509	-0.055134	1	-0.118329	0.893678
Marpal_utg000010g0020521	42.2154	0.35504	0.748076	0.10999	1	-0.176882	0.864073
Marpal_utg000010g0020531	257.161	0.165476	0.729721	-0.107396	1	0.0838046	0.839673
Marpal_utg000010g0020541	428.634	-0.145811	0.845147	0.377232	0.753303	-0.0818615	0.872511
Marpal_utg000010g0020551	967.46	0.0039007	0.998729	0.514342	0.466794	0.0183699	0.983625
Marpal_utg000010g0020561	21.7195	-0.922497	0.454726	-0.273054	1	0.258034	0.865397
Marpal_utg000010g0020571	84.8166	-0.243314	0.717685	-0.208073	1	-0.274393	0.569876
Marpal_utg000010g0020581	210.758	-0.251684	0.500989	0.0153619	1	-0.0161269	0.981943
Marpal_utg000010g0020591	591.82	0.0485364	0.955128	0.0824627	1	-0.180578	0.626558
Marpal_utg000010g0020601	84.4215	-0.113727	0.912088	-0.109933	1	0.536321	0.15104
Marpal_utg000010g0020611	22.8737	0.207247	0.957821	-0.217717	1	-0.175896	0.949989
Marpal_utg000010g0020641	331.922	-2.12155	0.000161078	-0.552443	1	-1.05311	0.065929
Marpal_utg000010g0020671	57.412	1.29616	NA	-0.0657102	NA	0.221826	NA
Marpal_utg000010g0020681	2.7525	0.578346	0.950095	0.598657	NA	0	1
Marpal_utg000010g0020691	66.9264	0.392372	0.60804	0.362753	1	1.66401	3.07768e-09
Marpal_utg000010g0020701	19.9274	1.22468	0.737699	-0.0193693	1	0.473229	0.865397
Marpal_utg000010g0020711	31.5365	-0.5106	0.80812	0.414846	1	0.848349	0.405391
Marpal_utg000010g0020721	53.1124	0.277214	0.761333	0.293371	1	-0.111954	0.901537
Marpal_utg000010g0020731	168.285	-1.34726	0.856289	-0.116686	1	-2.65675	0.476408
Marpal_utg000010g0020741	165.948	-0.0408153	0.997178	-0.725025	1	-0.110765	0.986733
Marpal_utg000010g0020751	2.83896	1.54783	0.73736	-0.493751	NA	1.87054	0.258958
Marpal_utg000010g0020771	2.77972	-0.270105	0.977737	-0.0293339	NA	-0.449289	0.950943
Marpal_utg000010g0020781	2.02904	0.00543253	NA	0.561511	NA	-1.18875	0.853677
Marpal_utg000010g0020791	18.0425	-0.286677	0.873991	-0.152655	1	-0.497542	0.658212
Marpal_utg000010g0020801	1.9637	0	NA	0	NA	0.0259972	1
Marpal_utg000010g0020811	26.4635	-0.12573	0.950164	0.689239	1	-0.118265	0.93859
Marpal_utg000010g0020821	75.2209	-1.00528	0.318125	-0.40824	1	0.295556	0.801413
Marpal_utg000010g0020841	443.935	-0.0674939	0.924474	0.00829406	1	0.132311	0.687618
Marpal_utg000010g0020861	159.496	-0.0896408	0.915985	0.0807797	1	-0.243075	0.547457
Marpal_utg000010g0020871	0.401758	0.492437	NA	0.418526	NA	-0.819703	NA
Marpal_utg000010g0020881	44.9495	0.384062	0.715318	-0.0277241	1	0.183656	0.848086
Marpal_utg000010g0020911	0.603615	4.64749	NA	0.414584	NA	0.66805	NA
Marpal_utg000010g0020921	3.0016	0.665756	0.890053	1.46451	NA	-1.09183	0.696433
Marpal_utg000010g0020931	0.83183	1.12965	NA	-0.208867	NA	2.18755	NA
Marpal_utg000010g0020941	46.0039	-0.173599	0.887577	-0.0435187	1	-0.452695	0.46584
Marpal_utg000010g0020951	112.333	0.103624	0.900705	0.125613	1	-0.0488785	0.949132
Marpal_utg000010g0020961	77.6278	2.75607	0.532232	-1.52838	1	-1.8493	0.542239
Marpal_utg000010g0020971	251.282	0.944177	0.619154	-0.322652	1	-0.544553	0.678991
Marpal_utg000010g0020981	7.27591	0.425417	0.884531	0.328371	1	0.586615	0.738093
Marpal_utg000010g0020991	255.446	0.102988	0.882368	0.0200922	1	-0.116356	0.770152
Marpal_utg000010g0021001	101.622	-0.26251	0.725025	0.0780366	1	0.774322	0.00700465
Marpal_utg000010g0021011	24.6275	1.89717	0.212591	1.83242	0.489346	7.35008	4.70564e-13
Marpal_utg000010g0021021	66.1854	0.177873	0.867876	-0.375119	1	-0.283062	0.646019
Marpal_utg000010g0021031	217.614	0.296542	0.757052	-0.0579043	1	-0.0659184	0.943352
Marpal_utg000010g0021041	258.642	0.065118	0.930873	-0.156023	1	0.988701	5.7308e-09
Marpal_utg000010g0021051	3.59476	-0.676899	0.924158	0.7628	NA	-2.93263	0.180885
Marpal_utg000010g0021061	17.2899	0.548492	0.895591	-0.329569	1	-1.24102	0.465802
Marpal_utg000010g0021071	478.526	-0.608856	0.46713	-0.0764873	1	-0.0386626	0.975983
Marpal_utg000010g0021081	11.2322	0.323068	0.946363	-1.65356	1	-0.51357	0.845065
Marpal_utg000010g0021101	2.19954	-0.419869	NA	0.507363	NA	2.72272	0.0909883
Marpal_utg000010g0021111	1.96277	0.521187	NA	0.17017	NA	0.435021	0.913484
Marpal_utg000010g0021121	37.8835	-0.163534	0.896432	0.40586	1	0.198148	0.799054
Marpal_utg000010g0021131	370.103	-0.10791	0.876492	0.0798318	1	0.0846234	0.850036
Marpal_utg000010g0021141	55.1219	-1.13422	0.913912	-0.107344	1	-0.0932673	0.996059
Marpal_utg000010g0021151	64.8702	0.362233	NA	-0.0483426	NA	0.360799	NA
Marpal_utg000010g0021161	42.4706	-0.352379	0.869989	-0.438744	1	0.218612	0.88093
Marpal_utg000010g0021171	131.458	0.0257641	0.972205	-0.0027017	1	0.196763	0.588012
Marpal_utg000010g0021181	943.687	-0.19341	0.74928	0.20377	1	-0.23373	0.443665
Marpal_utg000010g0021191	99.8239	-0.186205	0.845147	0.0972403	1	-0.514487	0.219376
Marpal_utg000010g0021201	64.2399	0.194491	0.867491	0.0392823	1	0.0595984	0.957854
Marpal_utg000010g0021211	0.873518	2.20266	NA	1.04288	NA	-1.56896	NA
Marpal_utg000010g0021231	81.3634	0.54118	0.312334	0.310728	1	-0.078004	0.926401
Marpal_utg000010g0021241	75.7656	-0.194339	0.913281	0.336729	1	-0.244141	0.803342
Marpal_utg000010g0021251	6.41389	1.78501	0.676396	0.721871	NA	-0.916157	0.761299
Marpal_utg000010g0021261	214.074	-0.0469092	0.967706	-0.153267	1	-0.156273	0.793587
Marpal_utg000010g0021271	93.2215	-0.860955	0.69645	0.0960672	1	0.282469	0.884459
Marpal_utg000010g0021281	72.5896	1.63768	0.690551	0.377995	1	-0.338223	0.932141
Marpal_utg000010g0021291	115.544	-0.0378415	0.971969	-0.134356	1	0.711482	0.0115393
Marpal_utg000010g0021301	19.9372	0.0247371	0.990516	0.618842	1	0.113809	0.934234
Marpal_utg000010g0021311	17.5691	-0.108293	0.957821	-0.0502785	1	0.277732	0.824863
Marpal_utg000010g0021321	18.8597	0.263591	0.958537	-0.635824	1	-0.233544	0.949132
Marpal_utg000010g0021331	32.2947	-0.302349	0.869595	-0.0324685	1	0.605354	0.491081
Marpal_utg000010g0021341	1510.53	-0.293657	0.607663	-0.128202	1	0.118234	0.802626
Marpal_utg000010g0021351	7.67364	-0.382945	0.849464	-0.271628	1	-0.912244	0.570903
Marpal_utg000010g0021361	368.481	0.214365	0.768027	-0.0253029	1	-0.471395	0.112599
Marpal_utg000010g0021371	3403.51	-0.103609	0.932645	-0.0402128	1	-0.130427	0.841596
Marpal_utg000010g0021391	2.2901	1.67299	NA	-0.123166	NA	-1.05775	0.715161
Marpal_utg000010g0021401	1617.37	-0.26339	0.392974	-0.168883	1	-0.076078	0.825413
Marpal_utg000010g0021411	0.929088	3.18056	NA	0	NA	-0.306342	NA
Marpal_utg000010g0021421	98.5127	0.208304	0.81473	-0.393159	1	-0.597395	0.118904
Marpal_utg000010g0021431	73.8264	0.113245	0.912088	-0.0320307	1	0.177689	0.770085
Marpal_utg000010g0021441	19.5143	-0.342941	0.783669	-0.256724	1	-0.138339	0.925362
Marpal_utg000010g0021451	76.7303	0.0159828	0.987469	-0.104507	1	0.171042	0.746826
Marpal_utg000010g0021461	69.8715	-0.200461	0.801283	0.0394617	1	-0.0577103	0.949989
Marpal_utg000010g0021471	519.881	0.274432	0.560163	-0.00863788	1	0.204444	0.533633
Marpal_utg000010g0021481	100.698	0.364182	0.837865	-0.3644	1	-0.557324	0.488588
Marpal_utg000010g0021501	267.679	0.166388	0.802283	0.0909701	1	-0.229407	0.505197
Marpal_utg000010g0021511	2814.38	0.0633449	0.971322	-0.258255	1	0.523048	0.344907
Marpal_utg000010g0021521	117.598	-0.218389	0.903419	-0.180356	1	-0.520029	0.476408
Marpal_utg000010g0021531	32.4115	1.90688	0.542472	-0.849004	1	0.750474	0.775955
Marpal_utg000010g0021541	99.7757	-0.0481812	0.970871	0.108602	1	-0.0110123	0.996059
Marpal_utg000010g0021551	257.307	-1.43287	0.309311	0.634826	1	1.52569	0.0990492
Marpal_utg000010g0021561	105.443	-0.0574566	0.992701	0.833833	1	1.32979	0.53468
Marpal_utg000010g0021581	34.5266	0.827377	0.422624	1.19794	0.21557	2.90451	1.05391e-09
Marpal_utg000010g0021591	1.12844	4.35417	NA	1.08756	NA	1.58398	0.635995
Marpal_utg000010g0021601	3.68847	-0.268104	0.950095	0.610072	NA	1.8256	0.210346
Marpal_utg000010g0021621	150.569	-0.0450131	0.973623	0.263795	1	-0.126113	0.87207
Marpal_utg000010g0021631	0.644847	-1.40282	NA	1.10315	NA	0.356099	NA
Marpal_utg000010g0021641	942.643	-0.0325713	0.976224	-0.190808	1	-0.0946194	0.866769
Marpal_utg000010g0021651	7.81977	-0.322817	0.90589	-0.546276	1	0.82883	0.579733
Marpal_utg000010g0021661	31.6321	0.0153215	0.992701	-0.0716038	1	0.523036	0.377893
Marpal_utg000010g0021671	560.263	-0.0524869	0.915381	0.0744693	1	-0.160237	0.443665
Marpal_utg000010g0021681	6.35844	-0.453274	0.896733	0.598538	NA	1.39357	0.25417
Marpal_utg000010g0021691	347.08	-0.13709	0.938758	0.155573	1	1.75956	8.4462e-06
Marpal_utg000010g0021701	129.186	-0.315796	0.83421	0.36963	1	1.46855	0.000374278
Marpal_utg000010g0021711	8.28275	-1.0519	0.559592	0.570994	1	-1.38942	0.266294
Marpal_utg000010g0021721	291.555	0.0147719	0.996598	-0.691098	1	-1.25012	0.0285011
Marpal_utg000010g0021731	211.28	-0.226508	0.841378	-0.00543656	1	-0.229061	0.715962
Marpal_utg000010g0021741	78.0664	-0.999747	0.049222	0.221395	1	-2.52274	2.61598e-05
Marpal_utg000010g0021751	51.646	1.14166	0.748548	-0.174555	1	0.102709	0.978807
Marpal_utg000010g0021761	1.53524	0.286154	NA	-0.635405	NA	0.831306	0.842824
Marpal_utg000010g0021771	75.7699	-0.162686	0.930197	0.244474	1	-0.410401	0.609136
Marpal_utg000010g0021781	17.118	0.276522	0.882368	0.00724638	1	0.0415504	0.984476
Marpal_utg000010g0021791	0.807396	-0.812249	NA	-0.191531	NA	4.05927	NA
Marpal_utg000010g0021801	313.877	0.157467	0.785537	-0.0751488	1	-0.144408	0.690771
Marpal_utg000010g0021811	55.8028	-0.135352	0.889293	0.118519	1	-0.607942	0.131717
Marpal_utg000010g0021821	845.724	0.265473	0.745683	0.137574	1	0.233186	0.613963
Marpal_utg000010g0021831	45.8078	0.263487	0.829587	0.388636	1	1.82818	2.62109e-09
Marpal_utg000010g0021841	531.241	0.214742	0.834414	-0.144589	1	-0.0341374	0.97034
Marpal_utg000010g0021851	10.6806	-0.525629	0.888081	0.105966	1	0.0950174	0.986051
Marpal_utg000010g0021861	165.653	-0.3159	0.654721	0.0454602	1	0.22721	0.660306
Marpal_utg000010g0021871	27.1206	0.623756	0.899784	-0.735528	1	0.0793003	0.985749
Marpal_utg000010g0021881	86.942	-0.557015	0.266794	0.409947	1	0.0286763	0.979493
Marpal_utg000010g0021891	48.163	0.111031	0.941047	-0.141367	1	-0.370149	0.609478
Marpal_utg000010g0021921	185.065	0.756096	0.856289	-0.527753	1	-0.0453108	0.993797
Marpal_utg000010g0021931	1073.94	-0.255682	0.775487	-0.0509563	1	-0.0369109	0.967188
Marpal_utg000010g0021941	96.7808	1.56112	0.0885029	0.182207	1	0.492678	0.641765
Marpal_utg000010g0021951	144.839	0.297935	0.483789	0.067984	1	-0.400114	0.167599
Marpal_utg000010g0021971	35.7644	-0.493156	0.868677	1.15538	1	0.713499	0.655119
Marpal_utg000010g0021981	120.006	1.12335	0.297908	0.768098	1	-0.303386	0.805206
Marpal_utg000010g0022011	111.468	-0.334713	0.71776	-0.129295	1	0.0510192	0.962327
Marpal_utg000010g0022021	20.0234	-0.0402307	0.985329	-0.429584	1	-0.0178935	0.996378
Marpal_utg000010g0022031	2136.43	0.267572	0.840979	0.0675336	1	-1.09674	0.00317248
Marpal_utg000010g0022041	535.582	0.0486309	0.933586	0.0895614	1	-0.458269	0.00451173
Marpal_utg000010g0022051	2.81786	0.752498	0.929379	0.130909	NA	-0.411025	0.939294
Marpal_utg000010g0022061	408.666	0.00796655	0.996676	-0.118325	1	-0.327644	0.467225
Marpal_utg000010g0022071	0.972075	0.665829	NA	0	NA	-0.632366	NA
Marpal_utg000010g0022081	36.356	-0.12128	0.935416	-0.0158423	1	-0.439542	0.528883
Marpal_utg000010g0022091	747.827	-0.172688	0.878663	0.093142	1	-0.120574	0.860157
Marpal_utg000010g0022101	16.5478	0.948997	0.85201	-1.38818	1	-0.183785	0.96715
Marpal_utg000010g0022111	225.753	0.194569	0.637119	-0.100702	1	-0.0403172	0.939294
Marpal_utg000010g0022121	492.747	-0.0500471	0.972276	-0.277641	1	0.281674	0.619161
Marpal_utg000010g0022131	113.893	-0.0959829	0.878466	0.21765	1	0.0289097	0.966344
Marpal_utg000010g0022151	51.5977	0.277099	0.754134	0.0726652	1	-0.153378	0.849722
Marpal_utg000010g0022161	14.2433	-0.0978144	0.983486	-0.657993	1	2.17069	0.161
Marpal_utg000010g0022171	5.24879	-1.55524	0.848227	-0.855926	NA	1.35775	0.754258
Marpal_utg000010g0022181	4.3873	-0.64893	0.930873	-0.968231	NA	6.38926	0.00175761
Marpal_utg000010g0022191	27.7499	0.0356957	0.98715	0.47251	1	1.91204	1.13134e-05
Marpal_utg000010g0022201	6.08921	-0.724869	0.720142	-0.126164	NA	-0.838793	0.685933
Marpal_utg000010g0022211	7.30249	0.119387	0.956395	0.0849343	1	-1.73331	0.123875
Marpal_utg000010g0022221	1.82797	-0.0013477	NA	0.465544	NA	-0.592544	0.886049
Marpal_utg000010g0022231	78.5399	0.0956023	0.938008	-0.266023	1	-0.681773	0.132371
Marpal_utg000010g0022241	23.8818	1.35054	0.449655	1.42691	0.767888	3.55049	4.19668e-08
Marpal_utg000010g0022251	85.2201	-0.326921	0.666226	0.162458	1	0.730327	0.0406456
Marpal_utg000010g0022271	69.4597	-0.437591	0.929138	0.882266	1	2.22323	0.142959
Marpal_utg000010g0022281	187.708	-0.414112	NA	0.0122492	NA	3.76072	NA
Marpal_utg000010g0022291	17.7645	1.78618	0.102709	0.14774	1	0.122266	0.959244
Marpal_utg000010g0022301	4.98145	0.503675	0.893479	-0.0539286	NA	0.87866	0.657712
Marpal_utg000010g0022311	10.2703	2.18593	0.0351858	-0.817237	1	-0.449411	0.838644
Marpal_utg000010g0022321	189.581	1.98907	0.00132753	-0.861303	0.940229	-0.657865	0.396259
Marpal_utg000010g0022331	27.687	1.11778	0.893798	-0.515525	1	1.56984	0.677338
Marpal_utg000010g0022341	183.118	-0.6348	0.528642	0.208699	1	-0.281224	0.745741
Marpal_utg000010g0022351	243.574	0.101177	0.88395	-0.0358567	1	0.00368916	0.999561
Marpal_utg000010g0022361	186.174	-0.130403	0.879582	0.0425256	1	-0.146763	0.768159
Marpal_utg000010g0022371	0.669527	3.84995	NA	0	NA	-1.77776	NA
Marpal_utg000010g0022381	1141.57	0.133232	0.908341	-0.00187631	1	0.136292	0.821101
Marpal_utg000010g0022391	102.208	-0.0114937	0.992701	-0.0810083	1	0.374332	0.341697
Marpal_utg000010g0022401	151.917	-0.256192	0.516078	0.148096	1	0.0321259	0.961137
Marpal_utg000010g0022411	0.551793	-0.211277	NA	0.472323	NA	0.539469	NA
Marpal_utg000010g0022421	1.34385	0.792345	NA	0.0775459	NA	3.47195	0.190723
Marpal_utg000010g0022451	83.5951	0.273099	0.716533	-0.53655	0.469945	0.300621	0.521535
Marpal_utg000010g0022461	67.4494	-0.189308	0.867876	-0.0297975	1	0.179196	0.810757
Marpal_utg000010g0022471	144.973	-0.520067	0.473778	-0.369484	1	0.179111	0.814577
Marpal_utg000010g0022481	9.67254	-1.92679	0.0788274	-0.203308	1	2.016	0.0128714
Marpal_utg000010g0022501	80.2194	-0.0520363	0.968288	0.0186179	1	-0.402463	0.446744
Marpal_utg000010g0022511	283.9	-0.129785	0.910795	0.20124	1	-0.113276	0.866585
Marpal_utg000010g0022521	98.4141	-0.264428	0.550234	0.119533	1	-0.15654	0.741122
Marpal_utg000010g0022531	21.663	0.689666	0.67472	0.740171	1	0.210801	0.888828
Marpal_utg000010g0022541	14.8166	0.843409	0.802283	-0.728696	1	0.544824	0.797727
Marpal_utg000010g0022551	69.8703	-0.183105	0.838025	-0.0538481	1	-0.138607	0.848653
Marpal_utg000010g0022561	1.24311	-0.564162	NA	-2.95002	NA	1.78647	0.604969
Marpal_utg000010g0022571	77.2221	-1.15979	0.00123721	-0.0499824	1	-0.0851642	0.932141
Marpal_utg000010g0022591	3.70812	0.252754	0.940041	-0.224996	NA	1.22884	0.425983
Marpal_utg000010g0022601	35.3471	0.601315	0.648839	0.67268	1	1.57596	0.00341557
Marpal_utg000010g0022611	97.2615	-0.178111	0.896432	0.220442	1	-0.564681	0.279206
Marpal_utg000010g0022621	172.732	-0.116254	0.825839	0.0549723	1	0.14283	0.655386
Marpal_utg000010g0022631	256.259	-0.717997	0.0449261	-0.148309	1	-0.169512	0.756831
Marpal_utg000010g0022641	44291.6	-0.44281	0.360664	0.0299024	1	-0.295316	0.418566
Marpal_utg000010g0022651	145.924	-0.962865	0.0812679	-0.000302272	1	-0.162804	0.863355
Marpal_utg000010g0022671	235.206	0.136154	0.871563	0.249963	1	-0.0347599	0.964132
Marpal_utg000010g0022681	82.4538	-0.276135	0.714353	-0.139691	1	0.274605	0.600106
Marpal_utg000010g0022691	95.5288	0.0438829	0.96615	0.111876	1	-0.368188	0.394757
Marpal_utg000010g0022701	44.5142	-0.867723	0.451283	-0.0832683	1	-0.195961	0.896132
Marpal_utg000010g0022711	10.7851	2.29995	0.648695	-1.84159	1	-0.376094	0.941885
Marpal_utg000010g0022721	161.871	-0.139132	0.867876	-0.120322	1	-0.138089	0.799259
Marpal_utg000010g0022731	41.3969	0.182458	0.910491	-0.447201	1	0.112342	0.930675
Marpal_utg000010g0022741	89.06	0.0747415	0.938003	0.237235	1	0.649419	0.0322578
Marpal_utg000010g0022751	10.0538	1.40792	0.696377	-0.223957	1	-1.03491	0.652743
Marpal_utg000010g0022761	5.57266	3.42803	0.470734	1.39476	NA	1.95294	0.457722
Marpal_utg000010g0022771	88.3932	-0.196802	0.849811	0.0031683	1	0.0627467	0.949132
Marpal_utg000010g0022791	3.15253	3.01259	0.725409	3.4424	NA	6.08306	0.0546693
Marpal_utg000010g0022801	154.346	0.197698	0.850929	0.125788	1	-0.204453	0.74056
Marpal_utg000010g0022811	535.874	-0.113445	0.876492	0.19718	1	0.0640838	0.896825
Marpal_utg000010g0022821	15.6959	-0.339689	0.876492	0.342402	1	0.498033	0.666826
Marpal_utg000010g0022841	4.01672	-0.150342	0.983486	0.123141	NA	-1.00571	0.71589
Marpal_utg000010g0022851	1.84138	0.19207	NA	-0.618588	NA	0.0398513	0.998458
Marpal_utg000010g0022861	30.7797	0.105944	0.938003	-0.214831	1	0.721481	0.154887
Marpal_utg000010g0022871	69.3636	0.732793	0.866792	-0.842771	1	-0.198473	0.952557
Marpal_utg000010g0022881	27.9286	-0.479872	0.789219	-0.145096	1	1.06678	0.178198
Marpal_utg000010g0022891	112.11	0.0277978	0.984257	0.164987	1	-0.168561	0.810495
Marpal_utg000010g0022901	215.047	0.355813	0.674514	0.0951839	1	0.609176	0.120386
[truncated: 14,513 more rows]
