# Supplementary material for: The receptor-like kinase ARK controls symbiotic balance across land plants
Source: Proc Natl Acad Sci U S A. 2024 Jul 16;121(30):e2318982121. doi: 10.1073/pnas.2318982121 (PMC11287157; doi:10.1073/pnas.2318982121)
Supplement: Supplementary file 3 — Dataset S02 (XLSX) [file pnas.2318982121.sd02.xlsx]

## Sheet: 11WPI
GO enrichment analysis of differentially expressed genes at 11WPI, reduced to most specific terms. Significantly enriched terms (adjusted P-value < 0.05 and at least 4 genes in the test set) were identified with a two-tailed Fisher’s exact test with p-value correction according to Benjamini-Hochberg.
Tag	GO ID	GO Name	GO Category	Adjusted P-value	Nr Test	Nr Reference	Not Annot Test	Not Annot Ref
OVER	GO:0009686	gibberellin biosynthetic process	BIOLOGICAL_PROCESS	3.41593e-07	12	13	542	10007
OVER	GO:0045735	nutrient reservoir activity	MOLECULAR_FUNCTION	3.32937e-06	17	46	537	9974
OVER	GO:0045544	gibberellin 20-oxidase activity	MOLECULAR_FUNCTION	7.13598e-06	7	2	547	10018
OVER	GO:0005506	iron ion binding	MOLECULAR_FUNCTION	7.13598e-06	32	176	522	9844
OVER	GO:0005618	cell wall	CELLULAR_COMPONENT	1.24967e-05	52	400	502	9620
OVER	GO:0004190	aspartic-type endopeptidase activity	MOLECULAR_FUNCTION	1.38459e-05	17	53	537	9967
OVER	GO:0030145	manganese ion binding	MOLECULAR_FUNCTION	2.31913e-05	18	63	536	9957
OVER	GO:0020037	heme binding	MOLECULAR_FUNCTION	3.32579e-05	40	276	514	9744
OVER	GO:0005886	plasma membrane	CELLULAR_COMPONENT	0.000570201	127	1528	427	8492
OVER	GO:0005537	mannose binding	MOLECULAR_FUNCTION	0.000945203	9	19	545	10001
OVER	GO:0006633	fatty acid biosynthetic process	BIOLOGICAL_PROCESS	0.00296931	20	117	534	9903
OVER	GO:0048046	apoplast	CELLULAR_COMPONENT	0.0042992	30	226	524	9794
OVER	GO:0008300	isoprenoid catabolic process	BIOLOGICAL_PROCESS	0.00496865	8	19	546	10001
OVER	GO:0016052	carbohydrate catabolic process	BIOLOGICAL_PROCESS	0.00642713	23	157	531	9863
OVER	GO:1901601	strigolactone biosynthetic process	BIOLOGICAL_PROCESS	0.00770129	5	5	549	10015
OVER	GO:0042214	terpene metabolic process	BIOLOGICAL_PROCESS	0.00855912	7	15	547	10005
OVER	GO:0004553	hydrolase activity, hydrolyzing O-glycosyl compounds	MOLECULAR_FUNCTION	0.0144745	24	178	530	9842
OVER	GO:0009636	response to toxic substance	BIOLOGICAL_PROCESS	0.0214784	12	58	542	9962
OVER	GO:0031640	killing of cells of another organism	BIOLOGICAL_PROCESS	0.0252025	6	13	548	10007
OVER	GO:0051213	dioxygenase activity	MOLECULAR_FUNCTION	0.0281858	16	100	538	9920
OVER	GO:0016709	oxidoreductase activity, acting on paired donors, with incorporation or reduction of molecular oxygen, NAD(P)H as one donor, and incorporation of one atom of oxygen	MOLECULAR_FUNCTION	0.0285056	13	70	541	9950
OVER	GO:1901071	glucosamine-containing compound metabolic process	BIOLOGICAL_PROCESS	0.0296588	7	20	547	10000
OVER	GO:0051920	peroxiredoxin activity	MOLECULAR_FUNCTION	0.0338026	4	4	550	10016
UNDER	GO:0003677	DNA binding	MOLECULAR_FUNCTION	7.3063e-06	16	895	538	9125
UNDER	GO:0006996	organelle organization	BIOLOGICAL_PROCESS	1.24967e-05	20	990	534	9030
UNDER	GO:0140513	nuclear protein-containing complex	CELLULAR_COMPONENT	6.4114e-05	8	596	546	9424
UNDER	GO:0006355	regulation of DNA-templated transcription	BIOLOGICAL_PROCESS	0.000129754	9	608	545	9412
UNDER	GO:0006397	mRNA processing	BIOLOGICAL_PROCESS	0.000150531	1	314	553	9706
UNDER	GO:0006412	translation	BIOLOGICAL_PROCESS	0.000422295	4	420	550	9600
UNDER	GO:0034470	ncRNA processing	BIOLOGICAL_PROCESS	0.000570201	3	368	551	9652
UNDER	GO:1902494	catalytic complex	CELLULAR_COMPONENT	0.00107275	18	802	536	9218
UNDER	GO:1990904	ribonucleoprotein complex	CELLULAR_COMPONENT	0.00108688	4	396	550	9624
UNDER	GO:0005730	nucleolus	CELLULAR_COMPONENT	0.00108688	3	352	551	9668
UNDER	GO:0005739	mitochondrion	CELLULAR_COMPONENT	0.00341036	20	817	534	9203
UNDER	GO:0140098	catalytic activity, acting on RNA	MOLECULAR_FUNCTION	0.00818115	3	311	551	9709
UNDER	GO:0010558	negative regulation of macromolecule biosynthetic process	BIOLOGICAL_PROCESS	0.0110234	0	178	554	9842
UNDER	GO:0006399	tRNA metabolic process	BIOLOGICAL_PROCESS	0.0115524	0	181	554	9839
UNDER	GO:0006259	DNA metabolic process	BIOLOGICAL_PROCESS	0.0144433	10	508	544	9512
UNDER	GO:0031324	negative regulation of cellular metabolic process	BIOLOGICAL_PROCESS	0.0158602	2	256	552	9764
UNDER	GO:0005829	cytosol	CELLULAR_COMPONENT	0.023894	43	1286	511	8734
UNDER	GO:0043412	macromolecule modification	BIOLOGICAL_PROCESS	0.0242654	51	1460	503	8560
UNDER	GO:0022613	ribonucleoprotein complex biogenesis	BIOLOGICAL_PROCESS	0.0245158	4	316	550	9704
UNDER	GO:0008270	zinc ion binding	MOLECULAR_FUNCTION	0.0280327	5	347	549	9673
UNDER	GO:0004386	helicase activity	MOLECULAR_FUNCTION	0.0289361	1	203	553	9817
UNDER	GO:0065003	protein-containing complex assembly	BIOLOGICAL_PROCESS	0.0308366	8	425	546	9595
UNDER	GO:0000377	RNA splicing, via transesterification reactions with bulged adenosine as nucleophile	BIOLOGICAL_PROCESS	0.0308366	0	157	554	9863
UNDER	GO:0005515	protein binding	MOLECULAR_FUNCTION	0.0308366	93	2325	461	7695
UNDER	GO:0010608	post-transcriptional regulation of gene expression	BIOLOGICAL_PROCESS	0.0308366	0	156	554	9864
UNDER	GO:0003729	mRNA binding	MOLECULAR_FUNCTION	0.0438529	0	147	554	9873

## Sheet: 8WPI
GO enrichment analysis of differentially expressed genes at 8WPI, reduced to most specific terms. Significantly enriched terms (adjusted P-value < 0.05 and at least 4 genes in the test set) were identified with a two-tailed Fisher’s exact test with p-value correction according to Benjamini-Hochberg.
Tag	GO ID	GO Name	GO Category	Adjusted P-value	Nr Test	Nr Reference	Not Annot Test	Not Annot Ref
OVER	GO:0045735	nutrient reservoir activity	MOLECULAR_FUNCTION	0.00112776	7	56	76	10435
OVER	GO:0045544	gibberellin 20-oxidase activity	MOLECULAR_FUNCTION	0.00112776	4	5	79	10486
OVER	GO:0009686	gibberellin biosynthetic process	BIOLOGICAL_PROCESS	0.00190128	5	20	78	10471
OVER	GO:0030145	manganese ion binding	MOLECULAR_FUNCTION	0.00421831	7	74	76	10417
OVER	GO:0048046	apoplast	CELLULAR_COMPONENT	0.0228988	10	246	73	10245
OVER	GO:0005618	cell wall	CELLULAR_COMPONENT	0.0268447	13	439	70	10052
OVER	GO:0016705	oxidoreductase activity, acting on paired donors, with incorporation or reduction of molecular oxygen	MOLECULAR_FUNCTION	0.0413589	9	223	74	10268
UNDER	GO:0043229	intracellular organelle	CELLULAR_COMPONENT	0.0119245	31	6462	52	4029
UNDER	GO:0006139	nucleobase-containing compound metabolic process	BIOLOGICAL_PROCESS	0.0208209	3	2140	80	8351

## Sheet: 5WPI
GO enrichment analysis of differentially expressed genes at 5WPI, reduced to most specific terms. Significantly enriched terms (adjusted P-value < 0.05 and at least 4 genes in the test set) were identified with a two-tailed Fisher’s exact test with p-value correction according to Benjamini-Hochberg.
Tag	GO ID	GO Name	GO Category	Adjusted P-value	Nr Test	Nr Reference	Not Annot Test	Not Annot Ref
OVER	GO:0009686	gibberellin biosynthetic process	BIOLOGICAL_PROCESS	4.71682e-05	6	19	84	10465
OVER	GO:0016709	oxidoreductase activity, acting on paired donors, with incorporation or reduction of molecular oxygen, NAD(P)H as one donor, and incorporation of one atom of oxygen	MOLECULAR_FUNCTION	0.000304054	8	75	82	10409
OVER	GO:0045544	gibberellin 20-oxidase activity	MOLECULAR_FUNCTION	0.000367376	4	5	86	10479
OVER	GO:0045735	nutrient reservoir activity	MOLECULAR_FUNCTION	0.00585636	6	57	84	10427
OVER	GO:0048046	apoplast	CELLULAR_COMPONENT	0.0190475	10	246	80	10238
OVER	GO:0005506	iron ion binding	MOLECULAR_FUNCTION	0.0202602	9	199	81	10285
OVER	GO:0020037	heme binding	MOLECULAR_FUNCTION	0.0211267	11	305	79	10179
UNDER	GO:0005634	nucleus	CELLULAR_COMPONENT	1.39557e-05	2	2604	88	7880
UNDER	GO:0005737	cytoplasm	CELLULAR_COMPONENT	4.71682e-05	24	5808	66	4676
UNDER	GO:0010467	gene expression	BIOLOGICAL_PROCESS	4.71682e-05	0	1902	90	8582
UNDER	GO:0003676	nucleic acid binding	MOLECULAR_FUNCTION	0.000121379	0	1750	90	8734
UNDER	GO:0044271	cellular nitrogen compound biosynthetic process	BIOLOGICAL_PROCESS	0.000958309	0	1476	90	9008
UNDER	GO:0016070	RNA metabolic process	BIOLOGICAL_PROCESS	0.00147424	0	1439	90	9045
UNDER	GO:0032991	protein-containing complex	CELLULAR_COMPONENT	0.00258292	2	1933	88	8551
UNDER	GO:0043232	intracellular non-membrane-bounded organelle	CELLULAR_COMPONENT	0.00818478	2	1746	88	8738
UNDER	GO:0009059	macromolecule biosynthetic process	BIOLOGICAL_PROCESS	0.0134217	1	1457	89	9027
UNDER	GO:0071840	cellular component organization or biogenesis	BIOLOGICAL_PROCESS	0.0314043	5	2157	85	8327
UNDER	GO:1901566	organonitrogen compound biosynthetic process	BIOLOGICAL_PROCESS	0.0355783	0	1067	90	9417
