# Supplementary material for: The receptor-like kinase ARK controls symbiotic balance across land plants
Source: Proc Natl Acad Sci U S A. 2024 Jul 16;121(30):e2318982121. doi: 10.1073/pnas.2318982121 (PMC11287157; doi:10.1073/pnas.2318982121)
Supplement: Supplementary file 5 — Dataset S05 (TXT) [file pnas.2318982121.sd05.txt]

#Installing FastQC 

conda install -c bioconda fastqc

#Quality control of the fastq files 

fastqc -o ~RNA-seq/fastqc/ *.fastq

#Installing trim-galore 

conda install -c bioconda trim-galore

#Trimming with trim-galore 

trim_galore 
    --paired 
    --quality 20 
    --length 50 
    -o output_folder results folder with fastq files

#Mapping with STAR 2.7.11a

#installing STAR (RN-seq aligner)

conda install -c bioconda star

#Verify installation 

STAR 

#Uploading the genome in fasta and gtf file

curl -OJX GET "https://api.ncbi.nlm.nih.gov/datasets/v2alpha/genome/accession/GCA_014180765.2/download?include_annotation_type=GENOME_FASTA,GENOME_GFF,RNA_FASTA,CDS_FASTA,PROT_FASTA,SEQUENCE_REPORT&filename=GCA_014180765.2.zip" -H "Accept: application/zip"


#upzip files 

gzip -d fna.gz 

gzip -d gtf.gz 


#Generating a genome index 

#!/bin/bash
STAR --runThreadN 8 \
     --runMode genomeGenerate \
     --genomeFastaFiles ${FASTA_FILE} \
     --sjdbGTFfile ${GTF_FILE} \
     --genomeDir ${GENOME_INDEX} \
     --genomeSAindexNbases 12 \

#Mapping the transcriptome with STAR 

STAR --runThreadN 8 \
     --genomeDir ${GENOME_INDEX} \
     --readFilesIn ${R1} ${R2} \
     --outFileNamePrefix "${OUTPUT}/"\
     --outFilterMultimapNmax 1 \
     --outSAMtype BAM SortedByCoordinate \
     --outBAMsortingThreadN 8 \

#Install Subread package 

conda install -c bioconda subread

#Counting reads 

featureCounts -p -O -T n -a GTF_FILE -o counts.txt Aligned.sortedByCoord.out.bam
