# Supplementary material for: The receptor-like kinase ARK controls symbiotic balance across land plants
Source: Proc Natl Acad Sci U S A. 2024 Jul 16;121(30):e2318982121. doi: 10.1073/pnas.2318982121 (PMC11287157; doi:10.1073/pnas.2318982121)
Supplement: Supplementary file 6 — Code S01 (R) [file pnas.2318982121.sd04.r]

# Check if 'BiocManager' package is installed, if not, install it
if (!requireNamespace("BiocManager", quietly = TRUE))
  install.packages("BiocManager")

# Install required Bioconductor packages
BiocManager::install("pasilla", version = "3.8")
if (!require("BiocManager", quietly = TRUE))
  install.packages("BiocManager")
BiocManager::install("DESeq2")

# Install 'devtools' package
install.packages("devtools")
install_github("stephenslab/mixsqp",build_vignettes = TRUE)

#Load libraries
library("DESeq2")
library(devtools)

# Set working directory
setwd("~/Deseq2_newgenome_G3/")
getwd()

# Import and preprocess count data
G3_counts_table <- read.csv("G3_counts_table.csv", header = TRUE) 
G3_counts_table<- as.data.frame(G3_counts_table)

# Turn the first column into row names
G3_counts_table2 <- G3_counts_table[,-1]
rownames(G3_counts_table2) <- G3_counts_table[,1]

# Filter for genes with >10 reads
G3_counts_table2 <- G3_counts_table2[which(rowSums(G3_counts_table2)> 10),]
G3_counts_table2[] <- lapply (G3_counts_table2, as.integer)

# Prepare metadata for differential expression analysis
 G2condition <- factor(c("Mock", "Mock", "Mock","Inoculated","Inoculated", "Inoculated", "Inoculated", "Mock", "Mock","Mock",
                      "Inoculated","Inoculated", "Inoculated", "Inoculated","Mock", "Mock", "Mock","Mock",
                      "Inoculated","Inoculated", "Inoculated","Inoculated"))
G2Time <- factor(c("5","5","5","5","5","5","5","8","8","8","8","8","8","8","11","11","11","11","11","11","11","11"))
G2_coldata <- data.frame(row.names = colnames(G3_counts_table2), G2condition, G2Time)
colnames(G2_coldata) <- c("condition","Time")

# Create DESeqDataSet object 
dds_G2 <- DESeqDataSetFromMatrix(countData = G3_counts_table2, colData = G2_coldata, design = ~ condition)

# Run Deseq2 analysis
dds_G2 <- DESeq(dds_G2)
dds_G2$group <- factor(paste0(dds_G2$Time, dds_G2$condition))
design(dds_G2) <- ~ group
dds_G2 <- DESeq(dds_G2)

# Create pairwise comparison models (mind the order)
resultsNames(dds_G2)
dds_G2_5W<-results(dds_G2, contrast=c("group", "5Inoculated", "5Mock"))
dds_G2_8W<-results(dds_G2, contrast=c("group", "8Inoculated", "8Mock"))
dds_G2_11W<-results(dds_G2, contrast=c("group", "11Inoculated", "11Mock"))

# Perform PCA analysis and plot results
vsd_dds_G2 <- vst(dds_G2, blind=FALSE)
sampleDists_G2 <- dist(t(assay(vsd_dds_G2)))
plotPCA(vsd_dds_G2, intgroup =c("condition","Time"))

# Perform log PCA analysis and plot results
G2_rld<- rlog(dds_G2)
plotPCA(G2_rld, intgroup =c("condition","Time"))

# Plot dispersion estimates:
plotDispEsts(dds_G2)

# Perform shrinkage estimation for data normalization
resG2_5W_LFC <- lfcShrink(dds_G2, contrast=c("group","5Inoculated", "5Mock"), type="ashr")
resG2_8W_LFC <- lfcShrink(dds_G2, contrast=c("group","8Inoculated", "8Mock"), type="ashr")
resG2_11W_LFC <- lfcShrink(dds_G2, contrast=c("group","11Inoculated", "11Mock"), type="ashr")

# Generate volcano plots using EnhancedVolcano package
if (!requireNamespace('BiocManager', quietly = TRUE))
  install.packages('BiocManager')
BiocManager::install('EnhancedVolcano')

# Load required libraries
library(ggplot2)
library(EnhancedVolcano)

EnhancedVolcano(resG2_5W_LFC,
                legendDropLevels = TRUE,
                lab = NA,
                labSize = 3,
                legendLabSize = 13,
                x = 'log2FoldChange',
                y = 'pvalue',
                pCutoff= 0.05,
                FCcutoff= 1,
                col = c("grey30", "forestgreen", "#0A6B95", "#D02253"),  
                title = "5W AMS",
                pointSize  = 1.5
)

EnhancedVolcano(resG2_8W_LFC,
                legendDropLevels = TRUE,
                lab = NA,
                labSize = 3,
                legendLabSize = 13,
                x = 'log2FoldChange',
                y = 'pvalue',
                pCutoff= 0.05,
                FCcutoff= 1,
                col = c("grey30", "forestgreen", "#0A6B95", "#D02253"),  
                title = "8W AMS",
                pointSize  = 1.5
)

EnhancedVolcano(resG2_11W_LFC,
                legendDropLevels = TRUE,
                lab = NA,
                labSize = 3,
                legendLabSize = 13,
                x = 'log2FoldChange',
                y = 'pvalue',
                pCutoff= 0.05,
                FCcutoff= 1,
                col = c("grey30", "forestgreen", "#0A6B95", "#D02253"),  
                title = "11W AMS",
                pointSize  = 1.5
)

## PART 2 - Generate heatmaps of DEGs using pheatmap package
library(genefilter)
library(tidyverse)
library("dplyr")
library("pheatmap")
library(RColorBrewer)

# Export significant resultsfrom deseq model: |LFC| >= 1 and adjusted p-value <= 0.05
res_G2_5W_ordered <- dds_G2_5W[order(dds_G2_5W$padj),]
res_G2_8W_ordered <- dds_G2_8W[order(dds_G2_8W$padj),]
res_G2_11W_ordered <- dds_G2_11W[order(dds_G2_11W$padj),]
res_G2_5W_Sig <- as.data.frame(subset(res_G2_5W_ordered, padj < 0.05 & abs(log2FoldChange) >= 1))
res_G2_8W_Sig <- as.data.frame(subset(res_G2_8W_ordered, padj < 0.05 & abs(log2FoldChange) >= 1))
res_G2_11W_Sig <- as.data.frame(subset(res_G2_11W_ordered, padj < 0.05 & abs(log2FoldChange) >= 1))

# Create a Sample file with the dataset's count data and metadata
all_G2_DEG_IDs <- unique(c(rownames(res_G2_5W_Sig), rownames(res_G2_8W_Sig),
                        rownames(res_G2_11W_Sig)))

# Variance stabilizing transformation of count data
vsd_G2 <- vst(dds_G2, blind = FALSE) 
mp_vsd_G2 <- as.data.frame(assay(vsd_G2)) %>%
  mutate(id = rownames(vsd_G2))
mp_DEG_G2 <- filter(mp_vsd_G2, id %in% all_G2_DEG_IDs) %>%
  select(id, everything())

# Format table rownames
rownames(mp_DEG_G2) <- mp_DEG_G2$id
mp_DEG_G2 <- select(mp_DEG_G2, -id)
DEGmat_G2 <- mp_DEG_G2 - rowMeans(mp_DEG_G2)

# Group samples by treatment
DEGmat_G3 <- DEGmat_G2[c("C5W_S3", "C5W_S31", "C5W_S17","C8W_S20", "C8W_S34", "C8W_S33",
                         "C11W_S20", "C11W_S15", "C11W_S3", "C11W_S2",
                         "IN5W_S40", "IN5W_S35", "IN5W_S32", "IN5W_S23",
                         "IN8W_S22", "IN8W_S21", "IN8W_S16", "IN8W_S37", 
                         "IN11W_S30", "IN11W_S19", "IN11W_S11", "IN11W_S29")]
anno_G3 <- as.data.frame(colData(vsd_G2)[,c(1:2)])

# 1- Heatmap of all DEGs
pheatmap(DEGmat_G3, cluster_cols = FALSE,
         cluster_rows = TRUE, 
         show_rownames = FALSE,
         show_colnames = TRUE,
         color = colorRampPalette(rev(brewer.pal(n = 9, name = "YlGnBu")))(100),
         border_color= "black",
         breaks=seq(from=-2, to=5,length.out=90),
         annotation_col = anno_G3)

# 2- Heatmap of DEGs subset with orthologs identified in Medicago truncatula  (Figure 3)

# Import list of known M. paleacea orthologs of AM symbiosis genes
gene_list <- readLines("~/gene_list.txt")

# Filter variance-stabilised counts object for the genes of interest
DEGmat_G3_subset<-merge.data.frame(DEGmat_G3, gene_list, by.x = 0, by.y = 1, all = FALSE, all.y = TRUE)

# Turn the first column into row names
rownames(DEGmat_G3_subset) <- DEGmat_G3_subset[,1]
DEGmat_G3_subset <- DEGmat_G3_subset[,-1]

# Heatmap of DEGs subset (Figure 3)
pheatmap(DEGmat_G3_subset , cluster_cols = FALSE,
         show_rownames = TRUE,
         show_colnames = FALSE,
         fontsize = 14,
         fontsize_row = 14,
         color = viridis(10),
         border_color= "black",
         legend_breaks = NA,
         annotation_col = anno_G3)
